# Supplementary material for: tert-Butyl 4-{5-[3-(tri­fluoro­meth­oxy)phen­yl]-1,2,4-oxa­diazol-3-yl}piperazine-1-carboxyl­ate
Source: Acta Crystallogr Sect E Struct Rep Online. 2013 Apr 20;69(Pt 5):o761. doi: 10.1107/S1600536813010131 (PMC3648287; doi:10.1107/S1600536813010131)
Supplement: Supplementary file 1 [file e-69-0o761-sup1.cif]

##############################################################################
#                                                                            #
# This CIF contains the data in a paper accepted for publication in          #
# Acta Crystallographica Section E. It conforms to the requirements of       #
# Notes for Authors for Acta Crystallographica Section E, and has been       #
# peer reviewed under the auspices of the IUCr Commission on Journals.       #
#                                                                            #
# Full details of the Crystallographic Information File format               #
# are given in the paper "The Crystallographic Information File (CIF):       #
# a New Standard Archive File for Crystallography" by S. R. Hall, F. H.      #
# Allen and I. D. Brown [Acta Cryst. (1991), A47, 655-685].                  #
#                                                                            #
# The current version of the core CIF dictionary is obtainable from          #
# ftp://ftp.iucr.org/pub/cif_core.dic.                                       #
#                                                                            #
# Software is freely available for graphical display of the structure(s)     #
# in this CIF. For information consult the CIF software page                 #
# http://www.iucr.org/resources/cif/software.                                #
#                                                                            #
# This file may be used for bona fide research purposes within the           #
# scientific community so long as proper attribution is given to the journal # 
# article from which it was obtained.                                        #
#                                                                            #
##############################################################################
data_I
_audit_creation_method     SHELXL-97
_chemical_name_systematic
;
<i>tert</i>-Butyl
4-{5-[3-(trifluoromethoxy)phenyl]-1,2,4-oxadiazol-3-yl}piperazine-1-carboxylate
;
_chemical_name_common     ?
_chemical_formula_moiety     'C18 H21 F3 N4 O4'
_chemical_formula_sum     'C18 H21 F3 N4 O4'
_chemical_formula_iupac     'C18 H21 F3 N4 O4'
_chemical_formula_weight     414.39
_chemical_melting_point     435
_symmetry_cell_setting     triclinic
_symmetry_space_group_name_H-M     'P -1'
_symmetry_space_group_name_hall     '-P 1'
loop_
    _symmetry_equiv_pos_as_xyz
    'x, y, z'
    '-x, -y, -z'
_cell_length_a     5.773(2)
_cell_length_b     11.168(5)
_cell_length_c     15.991(7)
_cell_angle_alpha     96.092(16)
_cell_angle_beta     100.316(14)
_cell_angle_gamma     91.333(14)
_cell_volume     1007.7(8)
_cell_formula_units_Z     2
_cell_measurement_reflns_used     3543
_cell_measurement_theta_min     1.8
_cell_measurement_theta_max     25
_cell_measurement_temperature     300(2)
_cell_special_details     prism
_exptl_crystal_description     prism
_exptl_crystal_colour     colourless
_exptl_crystal_size_max     0.28
_exptl_crystal_size_mid     0.24
_exptl_crystal_size_min     0.18
_exptl_crystal_density_diffrn     1.366
_exptl_crystal_density_meas     ?
_exptl_crystal_density_method     'not measured'
_exptl_crystal_F_000     432
_exptl_absorpt_coefficient_mu     0.116
_exptl_absorpt_correction_type     multi-scan
_exptl_absorpt_process_details     '(SADABS; Bruker, 2009)'
_exptl_absorpt_correction_T_min     0.9683
_exptl_absorpt_correction_T_max     0.9795
_exptl_special_details     ?
_diffrn_ambient_temperature     300(2)
_diffrn_radiation_type     MoK\a
_diffrn_radiation_wavelength     0.71073
_diffrn_radiation_source     'fine-focus sealed tube'
_diffrn_radiation_monochromator     graphite
_diffrn_measurement_device_type     'Bruker SMART X2S'
_diffrn_measurement_method     'phi and \w scans'
_diffrn_detector_area_resol_mean     1.20
_diffrn_reflns_number     7493
_diffrn_reflns_av_R_equivalents     0.0403
_diffrn_reflns_av_sigmaI/netI     0.0531
_diffrn_reflns_theta_min     1.84
_diffrn_reflns_theta_max     25.00
_diffrn_reflns_theta_full     25.00
_diffrn_measured_fraction_theta_max     0.994
_diffrn_measured_fraction_theta_full     0.994
_diffrn_reflns_limit_h_min     -6
_diffrn_reflns_limit_h_max     6
_diffrn_reflns_limit_k_min     -13
_diffrn_reflns_limit_k_max     13
_diffrn_reflns_limit_l_min     -17
_diffrn_reflns_limit_l_max     18
_diffrn_standards_number     3543
_diffrn_standards_interval_count     22
_diffrn_standards_interval_time     22
_diffrn_standards_decay_%     1.0
_refine_special_details
;
Refinement of <i>F</i>^2^ against ALL reflections. The weighted <i>R</i>-factor
<i>wR</i> and goodness of fit <i>S</i> are based on <i>F</i>^2^, conventional
<i>R</i>-factors <i>R</i> are based on <i>F</i>, with <i>F</i> set to zero for
negative <i>F</i>^2^. The threshold expression of <i>F</i>^2^ >
\s(<i>F</i>^2^) is used only for calculating <i>R</i>-factors(gt) <i>etc</i>.
and is not relevant to the choice of reflections for refinement.
<i>R</i>-factors based on <i>F</i>^2^ are statistically about twice as large
as those based on <i>F</i>, and <i>R</i>- factors based on ALL data will be
even larger.
;
_reflns_number_total     3521
_reflns_number_gt     2233
_reflns_threshold_expression     I>2\s(I)
_refine_ls_structure_factor_coef     Fsqd
_refine_ls_matrix_type     full
_refine_ls_R_factor_all     0.0944
_refine_ls_R_factor_gt     0.0623
_refine_ls_wR_factor_gt     0.1887
_refine_ls_wR_factor_ref     0.2066
_refine_ls_goodness_of_fit_ref     1.099
_refine_ls_restrained_S_all     1.099
_refine_ls_number_reflns     3521
_refine_ls_number_parameters     303
_refine_ls_number_restraints     0
_refine_ls_number_constraints     0
_refine_ls_hydrogen_treatment     constr
_refine_ls_weighting_scheme     calc
_refine_ls_weighting_details
         'calc w=1/[\s^2^(Fo^2^)+(0.1182P)^2^+0.0138P] where P=(Fo^2^+2Fc^2^)/3'
_atom_sites_solution_hydrogens     geom
_atom_sites_solution_primary     direct
_atom_sites_solution_secondary     difmap
_refine_ls_shift/su_max     0.000
_refine_ls_shift/su_mean     0.000
_refine_diff_density_max     0.397
_refine_diff_density_min     -0.231
_refine_ls_extinction_method     'SHELXL97 (Sheldrick, 2008)'
_refine_ls_extinction_coef     0.183(18)
_refine_ls_extinction_expression
                                  'Fc^*^=kFc[1+0.001xFc^2^\l^3^/sin(2\q)]^-1/4^'
loop_
    _atom_type_symbol
    _atom_type_description
    _atom_type_scat_dispersion_real
    _atom_type_scat_dispersion_imag
    _atom_type_scat_source
    'C' 'C' 0.0033 0.0016
                         'International Tables Vol C Tables 4.2.6.8 and 6.1.1.4'
    'H' 'H' 0.0000 0.0000
                         'International Tables Vol C Tables 4.2.6.8 and 6.1.1.4'
    'N' 'N' 0.0061 0.0033
                         'International Tables Vol C Tables 4.2.6.8 and 6.1.1.4'
    'O' 'O' 0.0106 0.0060
                         'International Tables Vol C Tables 4.2.6.8 and 6.1.1.4'
    'F' 'F' 0.0171 0.0103
                         'International Tables Vol C Tables 4.2.6.8 and 6.1.1.4'
_computing_data_collection     'APEX2 (Bruker, 2009)'
_computing_cell_refinement     'APEX2 and SAINT-Plus (Bruker, 2009)'
_computing_data_reduction     'SAINT-Plus and XPREP (Bruker, 2009)'
_computing_structure_solution     'SHELXS97 (Sheldrick, 2008)'
_computing_structure_refinement     'SHELXL97 (Sheldrick, 2008)'
_computing_molecular_graphics     'Mercury (Macrae <i>et al.</i>, 2008)'
_computing_publication_material     'SHELXL97 (Sheldrick, 2008)'
loop_
    _atom_site_type_symbol
    _atom_site_label
    _atom_site_fract_x
    _atom_site_fract_y
    _atom_site_fract_z
    _atom_site_U_iso_or_equiv
    _atom_site_adp_type
    _atom_site_calc_flag
    _atom_site_refinement_flags
    _atom_site_occupancy
    _atom_site_symmetry_multiplicity
    _atom_site_disorder_assembly
    _atom_site_disorder_group
    F F1 0.1439(5) -0.1754(2) 0.02278(16) 0.1429(9) Uani d . 1 1 . .
    F F2 -0.1943(5) -0.1403(2) -0.03649(15) 0.1536(11) Uani d . 1 1 . .
    F F3 -0.1037(5) -0.31943(19) -0.01851(15) 0.1365(9) Uani d . 1 1 . .
    O O3 1.2946(3) 0.41202(15) 0.72076(12) 0.0732(6) Uani d . 1 1 . .
    N N1 0.3871(4) 0.16222(17) 0.37686(14) 0.0639(6) Uani d . 1 1 . .
    O O1 -0.1462(4) -0.20090(16) 0.09264(14) 0.0872(7) Uani d . 1 1 . .
    O O4 1.0601(3) 0.56341(15) 0.68027(12) 0.0729(6) Uani d . 1 1 . .
    N N4 0.9956(4) 0.37620(18) 0.61086(15) 0.0775(8) Uani d . 1 1 . .
    N N3 0.7139(4) 0.20950(18) 0.49149(15) 0.0748(7) Uani d . 1 1 . .
    C C8 0.3252(4) 0.0647(2) 0.32603(17) 0.0626(7) Uani d . 1 1 . .
    O O2 0.4744(3) -0.02502(15) 0.33963(13) 0.0842(7) Uani d . 1 1 A .
    C C17 1.5616(5) 0.5904(3) 0.7642(2) 0.0842(9) Uani d . 1 1 . .
    H H17A 1.6533 0.5603 0.7226 0.126 Uiso calc R 1 1 . .
    H H17B 1.6630 0.6351 0.8120 0.126 Uiso calc R 1 1 . .
    H H17C 1.4451 0.6421 0.7387 0.126 Uiso calc R 1 1 . .
    C C15 1.4403(4) 0.4856(2) 0.79455(18) 0.0675(8) Uani d . 1 1 . .
    C C14 1.1144(4) 0.4601(2) 0.67156(17) 0.0598(7) Uani d . 1 1 A .
    C C13B 0.926(4) 0.1677(18) 0.5545(17) 0.120(9) Uani d P 0.424(12) 1 A 2
    H H13A 0.8738 0.1465 0.6056 0.144 Uiso calc PR 0.424(12) 1 A 2
    H H13B 0.9903 0.0971 0.5279 0.144 Uiso calc PR 0.424(12) 1 A 2
    C C12B 1.099(2) 0.2613(8) 0.5762(10) 0.086(4) Uani d P 0.424(12) 1 A 2
    H H12A 1.1640 0.2757 0.5261 0.103 Uiso calc PR 0.424(12) 1 A 2
    H H12B 1.2261 0.2381 0.6191 0.103 Uiso calc PR 0.424(12) 1 A 2
    C C10B 0.630(2) 0.3260(9) 0.5233(12) 0.088(4) Uani d P 0.424(12) 1 A 2
    H H10A 0.5704 0.3662 0.4734 0.105 Uiso calc PR 0.424(12) 1 A 2
    H H10B 0.4948 0.3079 0.5490 0.105 Uiso calc PR 0.424(12) 1 A 2
    C C11B 0.752(2) 0.3985(9) 0.5728(7) 0.058(3) Uani d P 0.424(12) 1 A 2
    H H11A 0.6698 0.4182 0.6199 0.070 Uiso calc PR 0.424(12) 1 A 2
    H H11B 0.7584 0.4709 0.5445 0.070 Uiso calc PR 0.424(12) 1 A 2
    C C12A 1.0048(16) 0.2456(4) 0.6218(5) 0.069(2) Uani d P 0.576(12) 1 A 1
    H H12C 0.8964 0.2242 0.6582 0.083 Uiso calc PR 0.576(12) 1 A 1
    H H12D 1.1626 0.2261 0.6476 0.083 Uiso calc PR 0.576(12) 1 A 1
    C C10A 0.7026(16) 0.3384(6) 0.4823(4) 0.064(2) Uani d P 0.576(12) 1 A 1
    H H10C 0.7741 0.3522 0.4335 0.076 Uiso calc PR 0.576(12) 1 A 1
    H H10D 0.5374 0.3557 0.4674 0.076 Uiso calc PR 0.576(12) 1 A 1
    C C11A 0.798(3) 0.4188(9) 0.5456(10) 0.118(5) Uani d P 0.576(12) 1 A 1
    H H11C 0.6745 0.4481 0.5754 0.142 Uiso calc PR 0.576(12) 1 A 1
    H H11D 0.8589 0.4866 0.5216 0.142 Uiso calc PR 0.576(12) 1 A 1
    C C13A 0.935(2) 0.1786(10) 0.5329(10) 0.079(3) Uani d P 0.576(12) 1 A 1
    H H13C 1.0519 0.1964 0.4990 0.095 Uiso calc PR 0.576(12) 1 A 1
    H H13D 0.9323 0.0925 0.5371 0.095 Uiso calc PR 0.576(12) 1 A 1
    C C9 0.5908(4) 0.1308(2) 0.42731(17) 0.0650(7) Uani d . 1 1 A .
    C C7 0.1175(4) 0.0417(2) 0.25840(16) 0.0602(7) Uani d . 1 1 . .
    C C2 0.0872(5) -0.0670(2) 0.20452(17) 0.0643(7) Uani d . 1 1 . .
    H H2 0.2013 -0.1244 0.2102 0.077 Uiso calc R 1 1 . .
    C C3 -0.1129(5) -0.0876(2) 0.14335(17) 0.0680(7) Uani d . 1 1 . .
    C C1 -0.0818(7) -0.2073(3) 0.0164(2) 0.0931(10) Uani d . 1 1 . .
    C C16 1.2901(5) 0.5271(3) 0.8599(2) 0.0908(10) Uani d . 1 1 . .
    H H16A 1.1790 0.5829 0.8365 0.136 Uiso calc R 1 1 . .
    H H16B 1.3893 0.5660 0.9106 0.136 Uiso calc R 1 1 . .
    H H16C 1.2069 0.4588 0.8739 0.136 Uiso calc R 1 1 . .
    C C18 1.6170(5) 0.3967(3) 0.8286(2) 0.1016(11) Uani d . 1 1 . .
    H H18A 1.5353 0.3288 0.8440 0.152 Uiso calc R 1 1 . .
    H H18B 1.7219 0.4349 0.8782 0.152 Uiso calc R 1 1 . .
    H H18C 1.7059 0.3698 0.7854 0.152 Uiso calc R 1 1 . .
    N N2 0.6565(4) 0.02094(19) 0.40855(17) 0.0873(8) Uani d . 1 1 . .
    C C6 -0.0521(5) 0.1271(2) 0.24771(19) 0.0719(8) Uani d . 1 1 . .
    H H6 -0.0305 0.2007 0.2818 0.086 Uiso calc R 1 1 . .
    C C5 -0.2519(5) 0.1028(3) 0.1868(2) 0.0873(9) Uani d . 1 1 . .
    H H5 -0.3673 0.1597 0.1813 0.105 Uiso calc R 1 1 . .
    C C4 -0.2857(5) -0.0051(3) 0.13307(19) 0.0802(9) Uani d . 1 1 . .
    H H4 -0.4209 -0.0208 0.0915 0.096 Uiso calc R 1 1 . .
loop_
    _atom_site_aniso_label
    _atom_site_aniso_U_11
    _atom_site_aniso_U_22
    _atom_site_aniso_U_33
    _atom_site_aniso_U_12
    _atom_site_aniso_U_13
    _atom_site_aniso_U_23
    F1 0.1346(19) 0.166(2) 0.1214(19) -0.0219(17) 0.0325(16) -0.0246(16)
    F2 0.213(3) 0.157(2) 0.0844(15) 0.064(2) -0.0016(16) 0.0215(14)
    F3 0.176(2) 0.0978(15) 0.1147(18) -0.0047(14) 0.0031(15) -0.0393(12)
    O3 0.0603(10) 0.0590(10) 0.0896(14) 0.0103(8) -0.0093(10) -0.0032(9)
    N1 0.0682(13) 0.0509(11) 0.0667(14) 0.0126(9) -0.0016(11) 0.0007(9)
    O1 0.1116(16) 0.0655(12) 0.0754(15) -0.0164(11) 0.0025(12) -0.0052(10)
    O4 0.0692(11) 0.0581(11) 0.0865(14) 0.0138(9) 0.0067(10) -0.0043(9)
    N4 0.0780(14) 0.0522(12) 0.0861(17) 0.0204(10) -0.0215(12) -0.0078(11)
    N3 0.0790(14) 0.0505(12) 0.0815(16) 0.0204(10) -0.0169(12) -0.0041(10)
    C8 0.0711(16) 0.0492(13) 0.0654(16) 0.0117(11) 0.0056(13) 0.0056(11)
    O2 0.0890(13) 0.0546(10) 0.0924(15) 0.0194(9) -0.0193(11) -0.0095(9)
    C17 0.0629(16) 0.087(2) 0.101(2) -0.0115(15) 0.0223(16) -0.0084(17)
    C15 0.0530(13) 0.0693(16) 0.0728(18) 0.0025(12) -0.0011(13) -0.0046(13)
    C14 0.0553(14) 0.0519(14) 0.0706(17) 0.0082(11) 0.0102(12) 0.0006(11)
    C13B 0.091(9) 0.085(9) 0.16(2) 0.005(6) -0.064(10) 0.038(9)
    C12B 0.089(6) 0.061(4) 0.095(8) 0.033(4) -0.008(6) -0.013(5)
    C10B 0.074(6) 0.074(6) 0.104(10) 0.032(5) -0.013(6) 0.000(7)
    C11B 0.077(5) 0.030(4) 0.059(5) 0.024(4) -0.005(4) -0.007(4)
    C12A 0.089(4) 0.053(3) 0.056(4) 0.014(3) -0.011(3) 0.004(3)
    C10A 0.080(5) 0.053(3) 0.051(4) 0.023(3) -0.008(3) 0.000(3)
    C11A 0.108(7) 0.062(4) 0.160(11) -0.005(4) -0.056(7) 0.048(6)
    C13A 0.098(6) 0.045(4) 0.077(5) 0.037(4) -0.024(4) -0.014(4)
    C9 0.0667(15) 0.0521(13) 0.0700(17) 0.0135(11) -0.0035(13) 0.0037(11)
    C7 0.0646(14) 0.0509(13) 0.0630(16) 0.0045(11) 0.0064(13) 0.0047(11)
    C2 0.0717(16) 0.0513(13) 0.0677(17) 0.0062(11) 0.0052(14) 0.0081(11)
    C3 0.0798(17) 0.0557(14) 0.0625(17) -0.0042(12) 0.0012(14) 0.0009(11)
    C1 0.105(3) 0.079(2) 0.080(2) 0.0066(18) -0.012(2) -0.0086(17)
    C16 0.0748(18) 0.122(3) 0.076(2) -0.0063(17) 0.0193(16) 0.0046(18)
    C18 0.0774(19) 0.094(2) 0.120(3) 0.0150(16) -0.0166(19) 0.007(2)
    N2 0.0873(15) 0.0587(13) 0.0973(19) 0.0220(11) -0.0248(14) -0.0095(12)
    C6 0.0728(17) 0.0633(15) 0.0734(18) 0.0102(13) 0.0005(14) -0.0005(13)
    C5 0.0749(18) 0.0794(19) 0.100(2) 0.0201(15) -0.0017(18) 0.0023(17)
    C4 0.0660(16) 0.086(2) 0.080(2) -0.0004(15) -0.0055(15) 0.0018(15)
_geom_special_details
;
All e.s.d.'s (except the e.s.d. in the dihedral angle between two l.s. planes)
are estimated using the full covariance matrix. The cell e.s.d.'s are taken
into account individually in the estimation of e.s.d.'s in distances, angles
and torsion angles; correlations between e.s.d.'s in cell parameters are only
used when they are defined by crystal symmetry. An approximate (isotropic)
treatment of cell e.s.d.'s is used for estimating e.s.d.'s involving l.s.
planes.
;
loop_
    _geom_bond_atom_site_label_1
    _geom_bond_atom_site_label_2
    _geom_bond_site_symmetry_2
    _geom_bond_distance
    _geom_bond_publ_flag
    F1 C1 . 1.326(4) ?
    F2 C1 . 1.287(4) ?
    F3 C1 . 1.309(3) ?
    O3 C14 . 1.346(3) ?
    O3 C15 . 1.477(3) ?
    N1 C8 . 1.290(3) ?
    N1 C9 . 1.377(3) ?
    O1 C1 . 1.333(4) ?
    O1 C3 . 1.418(3) ?
    O4 C14 . 1.203(3) ?
    N4 C14 . 1.352(3) ?
    N4 C11B . 1.466(13) ?
    N4 C12A . 1.488(5) ?
    N4 C12B . 1.522(8) ?
    N4 C11A . 1.525(12) ?
    N3 C9 . 1.360(3) ?
    N3 C13A . 1.396(13) ?
    N3 C10A . 1.464(6) ?
    N3 C10B . 1.471(10) ?
    N3 C13B . 1.55(2) ?
    C8 O2 . 1.346(3) ?
    C8 C7 . 1.461(4) ?
    O2 N2 . 1.423(3) ?
    C17 C15 . 1.517(4) ?
    C17 H17A . 0.9600 ?
    C17 H17B . 0.9600 ?
    C17 H17C . 0.9600 ?
    C15 C18 . 1.513(4) ?
    C15 C16 . 1.516(4) ?
    C13B C12B . 1.40(2) ?
    C13B H13A . 0.9700 ?
    C13B H13B . 0.9700 ?
    C12B H12A . 0.9700 ?
    C12B H12B . 0.9700 ?
    C10B C11B . 1.192(16) ?
    C10B H10A . 0.9700 ?
    C10B H10B . 0.9700 ?
    C11B H11A . 0.9700 ?
    C11B H11B . 0.9700 ?
    C12A C13A . 1.517(15) ?
    C12A H12C . 0.9700 ?
    C12A H12D . 0.9700 ?
    C10A C11A . 1.311(14) ?
    C10A H10C . 0.9700 ?
    C10A H10D . 0.9700 ?
    C11A H11C . 0.9700 ?
    C11A H11D . 0.9700 ?
    C13A H13C . 0.9700 ?
    C13A H13D . 0.9700 ?
    C9 N2 . 1.313(3) ?
    C7 C6 . 1.384(3) ?
    C7 C2 . 1.400(3) ?
    C2 C3 . 1.371(4) ?
    C2 H2 . 0.9300 ?
    C3 C4 . 1.374(4) ?
    C16 H16A . 0.9600 ?
    C16 H16B . 0.9600 ?
    C16 H16C . 0.9600 ?
    C18 H18A . 0.9600 ?
    C18 H18B . 0.9600 ?
    C18 H18C . 0.9600 ?
    C6 C5 . 1.371(4) ?
    C6 H6 . 0.9300 ?
    C5 C4 . 1.392(4) ?
    C5 H5 . 0.9300 ?
    C4 H4 . 0.9300 ?
loop_
    _geom_angle_atom_site_label_1
    _geom_angle_atom_site_label_2
    _geom_angle_atom_site_label_3
    _geom_angle_site_symmetry_1
    _geom_angle_site_symmetry_3
    _geom_angle
    _geom_angle_publ_flag
    C14 O3 C15 . . 120.64(19) ?
    C8 N1 C9 . . 102.38(19) ?
    C1 O1 C3 . . 117.1(2) ?
    C14 N4 C11B . . 118.3(4) ?
    C14 N4 C12A . . 121.0(3) ?
    C11B N4 C12A . . 107.1(5) ?
    C14 N4 C12B . . 124.7(4) ?
    C11B N4 C12B . . 116.9(5) ?
    C12A N4 C12B . . 39.3(4) ?
    C14 N4 C11A . . 117.5(5) ?
    C11B N4 C11A . . 23.3(7) ?
    C12A N4 C11A . . 119.0(5) ?
    C12B N4 C11A . . 112.1(6) ?
    C9 N3 C13A . . 119.0(4) ?
    C9 N3 C10A . . 117.9(3) ?
    C13A N3 C10A . . 112.6(7) ?
    C9 N3 C10B . . 124.8(5) ?
    C13A N3 C10B . . 116.2(6) ?
    C10A N3 C10B . . 34.1(5) ?
    C9 N3 C13B . . 120.7(8) ?
    C13A N3 C13B . . 13.8(16) ?
    C10A N3 C13B . . 117.7(8) ?
    C10B N3 C13B . . 112.4(10) ?
    N1 C8 O2 . . 113.7(2) ?
    N1 C8 C7 . . 128.1(2) ?
    O2 C8 C7 . . 118.2(2) ?
    C8 O2 N2 . . 106.38(18) ?
    C15 C17 H17A . . 109.5 ?
    C15 C17 H17B . . 109.5 ?
    H17A C17 H17B . . 109.5 ?
    C15 C17 H17C . . 109.5 ?
    H17A C17 H17C . . 109.5 ?
    H17B C17 H17C . . 109.5 ?
    O3 C15 C18 . . 102.0(2) ?
    O3 C15 C16 . . 110.1(2) ?
    C18 C15 C16 . . 111.2(3) ?
    O3 C15 C17 . . 109.9(2) ?
    C18 C15 C17 . . 111.0(2) ?
    C16 C15 C17 . . 112.2(2) ?
    O4 C14 O3 . . 125.4(2) ?
    O4 C14 N4 . . 123.3(2) ?
    O3 C14 N4 . . 111.3(2) ?
    C12B C13B N3 . . 109.2(16) ?
    C12B C13B H13A . . 109.8 ?
    N3 C13B H13A . . 109.8 ?
    C12B C13B H13B . . 109.8 ?
    N3 C13B H13B . . 109.8 ?
    H13A C13B H13B . . 108.3 ?
    C13B C12B N4 . . 110.6(13) ?
    C13B C12B H12A . . 109.5 ?
    N4 C12B H12A . . 109.5 ?
    C13B C12B H12B . . 109.5 ?
    N4 C12B H12B . . 109.5 ?
    H12A C12B H12B . . 108.1 ?
    C11B C10B N3 . . 122.9(9) ?
    C11B C10B H10A . . 106.6 ?
    N3 C10B H10A . . 106.6 ?
    C11B C10B H10B . . 106.6 ?
    N3 C10B H10B . . 106.6 ?
    H10A C10B H10B . . 106.6 ?
    C10B C11B N4 . . 122.7(7) ?
    C10B C11B H11A . . 106.7 ?
    N4 C11B H11A . . 106.7 ?
    C10B C11B H11B . . 106.7 ?
    N4 C11B H11B . . 106.7 ?
    H11A C11B H11B . . 106.6 ?
    N4 C12A C13A . . 106.2(7) ?
    N4 C12A H12C . . 110.5 ?
    C13A C12A H12C . . 110.5 ?
    N4 C12A H12D . . 110.5 ?
    C13A C12A H12D . . 110.5 ?
    H12C C12A H12D . . 108.7 ?
    C11A C10A N3 . . 120.6(6) ?
    C11A C10A H10C . . 107.2 ?
    N3 C10A H10C . . 107.2 ?
    C11A C10A H10D . . 107.2 ?
    N3 C10A H10D . . 107.2 ?
    H10C C10A H10D . . 106.8 ?
    C10A C11A N4 . . 116.1(7) ?
    C10A C11A H11C . . 108.3 ?
    N4 C11A H11C . . 108.3 ?
    C10A C11A H11D . . 108.3 ?
    N4 C11A H11D . . 108.3 ?
    H11C C11A H11D . . 107.4 ?
    N3 C13A C12A . . 112.4(7) ?
    N3 C13A H13C . . 109.1 ?
    C12A C13A H13C . . 109.1 ?
    N3 C13A H13D . . 109.1 ?
    C12A C13A H13D . . 109.1 ?
    H13C C13A H13D . . 107.9 ?
    N2 C9 N3 . . 123.0(2) ?
    N2 C9 N1 . . 115.3(2) ?
    N3 C9 N1 . . 121.6(2) ?
    C6 C7 C2 . . 119.5(2) ?
    C6 C7 C8 . . 120.1(2) ?
    C2 C7 C8 . . 120.4(2) ?
    C3 C2 C7 . . 119.2(2) ?
    C3 C2 H2 . . 120.4 ?
    C7 C2 H2 . . 120.4 ?
    C2 C3 C4 . . 122.2(2) ?
    C2 C3 O1 . . 118.2(2) ?
    C4 C3 O1 . . 119.5(2) ?
    F2 C1 F3 . . 109.1(3) ?
    F2 C1 F1 . . 105.3(4) ?
    F3 C1 F1 . . 105.4(3) ?
    F2 C1 O1 . . 115.3(3) ?
    F3 C1 O1 . . 109.3(3) ?
    F1 C1 O1 . . 111.8(3) ?
    C15 C16 H16A . . 109.5 ?
    C15 C16 H16B . . 109.5 ?
    H16A C16 H16B . . 109.5 ?
    C15 C16 H16C . . 109.5 ?
    H16A C16 H16C . . 109.5 ?
    H16B C16 H16C . . 109.5 ?
    C15 C18 H18A . . 109.5 ?
    C15 C18 H18B . . 109.5 ?
    H18A C18 H18B . . 109.5 ?
    C15 C18 H18C . . 109.5 ?
    H18A C18 H18C . . 109.5 ?
    H18B C18 H18C . . 109.5 ?
    C9 N2 O2 . . 102.18(19) ?
    C5 C6 C7 . . 119.9(2) ?
    C5 C6 H6 . . 120.1 ?
    C7 C6 H6 . . 120.1 ?
    C6 C5 C4 . . 121.4(3) ?
    C6 C5 H5 . . 119.3 ?
    C4 C5 H5 . . 119.3 ?
    C3 C4 C5 . . 117.9(3) ?
    C3 C4 H4 . . 121.0 ?
    C5 C4 H4 . . 121.0 ?
loop_
    _geom_torsion_atom_site_label_1
    _geom_torsion_atom_site_label_2
    _geom_torsion_atom_site_label_3
    _geom_torsion_atom_site_label_4
    _geom_torsion_site_symmetry_1
    _geom_torsion_site_symmetry_2
    _geom_torsion_site_symmetry_3
    _geom_torsion_site_symmetry_4
    _geom_torsion
    _geom_torsion_publ_flag
    C9 N1 C8 O2 . . . . -0.7(3) ?
    C9 N1 C8 C7 . . . . 178.7(3) ?
    N1 C8 O2 N2 . . . . 0.1(3) ?
    C7 C8 O2 N2 . . . . -179.4(2) ?
    C14 O3 C15 C18 . . . . -179.3(2) ?
    C14 O3 C15 C16 . . . . 62.6(3) ?
    C14 O3 C15 C17 . . . . -61.5(3) ?
    C15 O3 C14 O4 . . . . 2.3(4) ?
    C15 O3 C14 N4 . . . . -176.4(2) ?
    C11B N4 C14 O4 . . . . -20.6(7) ?
    C12A N4 C14 O4 . . . . -156.0(6) ?
    C12B N4 C14 O4 . . . . 157.0(9) ?
    C11A N4 C14 O4 . . . . 5.9(8) ?
    C11B N4 C14 O3 . . . . 158.2(6) ?
    C12A N4 C14 O3 . . . . 22.7(6) ?
    C12B N4 C14 O3 . . . . -24.3(10) ?
    C11A N4 C14 O3 . . . . -175.4(7) ?
    C9 N3 C13B C12B . . . . 144.2(13) ?
    C13A N3 C13B C12B . . . . 58(4) ?
    C10A N3 C13B C12B . . . . -14(2) ?
    C10B N3 C13B C12B . . . . -51(2) ?
    N3 C13B C12B N4 . . . . 55(2) ?
    C14 N4 C12B C13B . . . . 147.2(14) ?
    C11B N4 C12B C13B . . . . -35.2(19) ?
    C12A N4 C12B C13B . . . . 49.1(16) ?
    C11A N4 C12B C13B . . . . -60.3(18) ?
    C9 N3 C10B C11B . . . . -171.3(12) ?
    C13A N3 C10B C11B . . . . 10(2) ?
    C10A N3 C10B C11B . . . . -81.8(16) ?
    C13B N3 C10B C11B . . . . 25(2) ?
    N3 C10B C11B N4 . . . . -4(2) ?
    C14 N4 C11B C10B . . . . -174.7(12) ?
    C12A N4 C11B C10B . . . . -33.7(15) ?
    C12B N4 C11B C10B . . . . 7.5(18) ?
    C11A N4 C11B C10B . . . . 91(2) ?
    C14 N4 C12A C13A . . . . -159.4(7) ?
    C11B N4 C12A C13A . . . . 60.8(9) ?
    C12B N4 C12A C13A . . . . -51.0(9) ?
    C11A N4 C12A C13A . . . . 38.9(11) ?
    C9 N3 C10A C11A . . . . 173.1(9) ?
    C13A N3 C10A C11A . . . . -42.4(13) ?
    C10B N3 C10A C11A . . . . 61.3(11) ?
    C13B N3 C10A C11A . . . . -28.1(16) ?
    N3 C10A C11A N4 . . . . 23.9(15) ?
    C14 N4 C11A C10A . . . . 173.0(8) ?
    C11B N4 C11A C10A . . . . -88.8(19) ?
    C12A N4 C11A C10A . . . . -24.8(13) ?
    C12B N4 C11A C10A . . . . 18.3(13) ?
    C9 N3 C13A C12A . . . . -156.9(8) ?
    C10A N3 C13A C12A . . . . 59.0(15) ?
    C10B N3 C13A C12A . . . . 21.6(19) ?
    C13B N3 C13A C12A . . . . -56(4) ?
    N4 C12A C13A N3 . . . . -56.6(15) ?
    C13A N3 C9 N2 . . . . 8.0(10) ?
    C10A N3 C9 N2 . . . . 150.3(5) ?
    C10B N3 C9 N2 . . . . -170.3(9) ?
    C13B N3 C9 N2 . . . . -7.8(12) ?
    C13A N3 C9 N1 . . . . -171.5(9) ?
    C10A N3 C9 N1 . . . . -29.2(6) ?
    C10B N3 C9 N1 . . . . 10.2(10) ?
    C13B N3 C9 N1 . . . . 172.6(12) ?
    C8 N1 C9 N2 . . . . 1.2(3) ?
    C8 N1 C9 N3 . . . . -179.2(3) ?
    N1 C8 C7 C6 . . . . -5.7(4) ?
    O2 C8 C7 C6 . . . . 173.7(2) ?
    N1 C8 C7 C2 . . . . 174.9(3) ?
    O2 C8 C7 C2 . . . . -5.7(4) ?
    C6 C7 C2 C3 . . . . -1.4(4) ?
    C8 C7 C2 C3 . . . . 178.0(2) ?
    C7 C2 C3 C4 . . . . 0.0(4) ?
    C7 C2 C3 O1 . . . . -176.6(2) ?
    C1 O1 C3 C2 . . . . -96.5(3) ?
    C1 O1 C3 C4 . . . . 86.9(3) ?
    C3 O1 C1 F2 . . . . -62.4(4) ?
    C3 O1 C1 F3 . . . . 174.2(2) ?
    C3 O1 C1 F1 . . . . 57.9(4) ?
    N3 C9 N2 O2 . . . . 179.3(3) ?
    N1 C9 N2 O2 . . . . -1.1(3) ?
    C8 O2 N2 C9 . . . . 0.6(3) ?
    C2 C7 C6 C5 . . . . 2.4(4) ?
    C8 C7 C6 C5 . . . . -177.0(3) ?
    C7 C6 C5 C4 . . . . -2.0(5) ?
    C2 C3 C4 C5 . . . . 0.5(4) ?
    O1 C3 C4 C5 . . . . 177.0(3) ?
    C6 C5 C4 C3 . . . . 0.6(5) ?
loop_
    _geom_hbond_atom_site_label_D
    _geom_hbond_atom_site_label_H
    _geom_hbond_atom_site_label_A
    _geom_hbond_site_symmetry_A
    _geom_hbond_distance_DH
    _geom_hbond_distance_HA
    _geom_hbond_distance_DA
    _geom_hbond_angle_DHA
    C17 H17A O4 1_655 0.96 2.56 3.393(3) 145.4
    C10A H10C O4 2_766 0.97 2.46 3.413(10) 166.7
_iucr_refine_instructions_details
;
TITL NEW_Om in P-1
CELL  0.71073   5.7734  11.1679  15.9910   96.092  100.316   91.333
ZERR     2.00   0.0022   0.0054   0.0074    0.016    0.014    0.014
LATT   1
SFAC  C    H    N    O    F
UNIT  36   42   8    8    6
MERG   2
OMIT     0.00  50.00
OMIT     0   0   1
FMAP   2
PLAN   20
SIZE     0.18   0.24   0.28
ACTA
BOND   $H
HTAB C17 O4_$1
EQIV $1 x+1,+y,+z
HTAB C10A O4_$2
EQIV $2 -x+2,-y+1,-z+1
CONF
L.S.  15
TEMP    27.00
WGHT    0.118200    0.013800
EXTI    0.182947
FVAR       0.34702   0.42434
F1    5    0.143881   -0.175418    0.022783    11.00000    0.13460    0.16597 =
         0.12140   -0.02461    0.03251   -0.02187
F2    5   -0.194332   -0.140294   -0.036493    11.00000    0.21310    0.15711 =
         0.08439    0.02147   -0.00156    0.06442
F3    5   -0.103657   -0.319428   -0.018515    11.00000    0.17639    0.09781 =
         0.11472   -0.03932    0.00308   -0.00470
O3    4    1.294609    0.412024    0.720761    11.00000    0.06028    0.05901 =
         0.08957   -0.00316   -0.00929    0.01032
N1    3    0.387073    0.162220    0.376863    11.00000    0.06817    0.05086 =
         0.06673    0.00068   -0.00158    0.01264
O1    4   -0.146175   -0.200898    0.092636    11.00000    0.11161    0.06550 =
         0.07535   -0.00518    0.00249   -0.01638
O4    4    1.060092    0.563406    0.680272    11.00000    0.06916    0.05810 =
         0.08651   -0.00431    0.00667    0.01379
N4    3    0.995619    0.376205    0.610864    11.00000    0.07796    0.05216 =
         0.08609   -0.00777   -0.02146    0.02038
N3    3    0.713927    0.209502    0.491490    11.00000    0.07899    0.05050 =
         0.08153   -0.00414   -0.01688    0.02037
C8    1    0.325198    0.064671    0.326033    11.00000    0.07108    0.04918 =
         0.06537    0.00558    0.00559    0.01174
O2    4    0.474370   -0.025016    0.339626    11.00000    0.08902    0.05465 =
         0.09237   -0.00947   -0.01927    0.01939
C17   1    1.561573    0.590389    0.764164    11.00000    0.06287    0.08683 =
         0.10065   -0.00844    0.02225   -0.01145
AFIX 137
H17A  2    1.653309    0.560259    0.722634    11.00000   -1.50000
H17B  2    1.663032    0.635114    0.811951    11.00000   -1.50000
H17C  2    1.445149    0.642118    0.738675    11.00000   -1.50000
AFIX   0
C15   1    1.440291    0.485611    0.794546    11.00000    0.05303    0.06928 =
         0.07278   -0.00464   -0.00114    0.00250
C14   1    1.114407    0.460061    0.671562    11.00000    0.05527    0.05192 =
         0.07061    0.00060    0.01019    0.00821
PART    2
C13B  1    0.925802    0.167735    0.554471    21.00000    0.09075    0.08488 =
         0.15657    0.03769   -0.06439    0.00467
AFIX  23
H13A  2    0.873781    0.146484    0.605603    21.00000   -1.20000
H13B  2    0.990261    0.097072    0.527901    21.00000   -1.20000
AFIX   0
C12B  1    1.099147    0.261263    0.576216    21.00000    0.08917    0.06051 =
         0.09535   -0.01340   -0.00772    0.03323
AFIX  23
H12A  2    1.163991    0.275674    0.526079    21.00000   -1.20000
H12B  2    1.226068    0.238067    0.619101    21.00000   -1.20000
AFIX   0
C10B  1    0.629702    0.325954    0.523268    21.00000    0.07422    0.07389 =
         0.10370    0.00036   -0.01292    0.03196
AFIX  23
H10A  2    0.570422    0.366164    0.473368    21.00000   -1.20000
H10B  2    0.494832    0.307936    0.548986    21.00000   -1.20000
AFIX   0
C11B  1    0.752304    0.398528    0.572799    21.00000    0.07735    0.03029 =
         0.05937   -0.00682   -0.00492    0.02400
AFIX  23
H11A  2    0.669760    0.418188    0.619898    21.00000   -1.20000
H11B  2    0.758439    0.470907    0.544533    21.00000   -1.20000
AFIX   0
PART    1
C12A  1    1.004797    0.245614    0.621833   -21.00000    0.08889    0.05281 =
         0.05566    0.00362   -0.01076    0.01407
AFIX  23
H12C  2    0.896372    0.224193    0.658230   -21.00000   -1.20000
H12D  2    1.162563    0.226050    0.647577   -21.00000   -1.20000
AFIX   0
C10A  1    0.702623    0.338408    0.482277   -21.00000    0.07968    0.05260 =
         0.05089    0.00024   -0.00804    0.02336
AFIX  23
H10C  2    0.774138    0.352197    0.433484   -21.00000   -1.20000
H10D  2    0.537414    0.355728    0.467386   -21.00000   -1.20000
AFIX   0
C11A  1    0.797750    0.418830    0.545566   -21.00000    0.10818    0.06247 =
         0.16037    0.04754   -0.05627   -0.00541
AFIX  23
H11C  2    0.674474    0.448098    0.575432   -21.00000   -1.20000
H11D  2    0.858931    0.486575    0.521643   -21.00000   -1.20000
AFIX   0
C13A  1    0.934676    0.178561    0.532923   -21.00000    0.09752    0.04502 =
         0.07694   -0.01387   -0.02366    0.03750
AFIX  23
H13C  2    1.051946    0.196416    0.498988   -21.00000   -1.20000
H13D  2    0.932282    0.092546    0.537129   -21.00000   -1.20000
AFIX   0
PART    0
C9    1    0.590775    0.130806    0.427306    11.00000    0.06672    0.05210 =
         0.06998    0.00375   -0.00347    0.01347
C7    1    0.117510    0.041693    0.258404    11.00000    0.06459    0.05088 =
         0.06296    0.00470    0.00641    0.00449
C2    1    0.087162   -0.066989    0.204520    11.00000    0.07174    0.05133 =
         0.06766    0.00813    0.00523    0.00617
AFIX  43
H2    2    0.201311   -0.124449    0.210152    11.00000   -1.20000
AFIX   0
C3    1   -0.112950   -0.087641    0.143350    11.00000    0.07985    0.05569 =
         0.06249    0.00088    0.00120   -0.00418
C1    1   -0.081799   -0.207291    0.016364    11.00000    0.10519    0.07930 =
         0.08015   -0.00860   -0.01211    0.00664
C16   1    1.290105    0.527140    0.859890    11.00000    0.07484    0.12190 =
         0.07580    0.00462    0.01929   -0.00627
AFIX 137
H16A  2    1.178993    0.582925    0.836505    11.00000   -1.50000
H16B  2    1.389338    0.565990    0.910609    11.00000   -1.50000
H16C  2    1.206898    0.458798    0.873926    11.00000   -1.50000
AFIX   0
C18   1    1.616993    0.396660    0.828637    11.00000    0.07735    0.09369 =
         0.12021    0.00705   -0.01663    0.01503
AFIX 137
H18A  2    1.535329    0.328756    0.843960    11.00000   -1.50000
H18B  2    1.721898    0.434935    0.878190    11.00000   -1.50000
H18C  2    1.705904    0.369833    0.785401    11.00000   -1.50000
AFIX   0
N2    3    0.656525    0.020940    0.408554    11.00000    0.08728    0.05872 =
         0.09734   -0.00948   -0.02477    0.02196
C6    1   -0.052072    0.127066    0.247711    11.00000    0.07284    0.06327 =
         0.07343   -0.00045    0.00051    0.01021
AFIX  43
H6    2   -0.030547    0.200734    0.281776    11.00000   -1.20000
AFIX   0
C5    1   -0.251887    0.102841    0.186802    11.00000    0.07493    0.07942 =
         0.10009    0.00233   -0.00173    0.02012
AFIX  43
H5    2   -0.367260    0.159678    0.181274    11.00000   -1.20000
AFIX   0
C4    1   -0.285660   -0.005052    0.133066    11.00000    0.06601    0.08573 =
         0.08009    0.00175   -0.00553   -0.00040
AFIX  43
H4    2   -0.420874   -0.020750    0.091507    11.00000   -1.20000
HKLF 4  1.0  1.00  0.00  0.00  0.00  1.00  0.00  0.00  0.00  1.00
REM  NEW_Om in P-1
REM R1 =  0.0623 for   2233 Fo > 4sig(Fo)  and  0.0944 for all   3521 data
REM    303 parameters refined using      0 restraints
END
WGHT      0.1173      0.0183
REM Highest difference peak  0.397,  deepest hole -0.231,  1-sigma level  0.047
Q1    1  -0.3777 -0.2040 -0.0177  11.00000  0.05    0.40
Q2    1  -0.1733 -0.1324 -0.0567  11.00000  0.05    0.26
Q3    1   0.5854  0.3544  0.6039  11.00000  0.05    0.24
Q4    1   0.8989  0.3857  0.4472  11.00000  0.05    0.21
Q5    1   0.7773  0.5206  0.5668  11.00000  0.05    0.21
Q6    1  -0.2534 -0.3136  0.0057  11.00000  0.05    0.20
Q7    1   0.6442  0.1954  0.5451  11.00000  0.05    0.16
Q8    1   0.4167 -0.0354  0.3427  11.00000  0.05    0.16
Q9    1  -0.1240 -0.3460 -0.0155  11.00000  0.05    0.16
Q10   1   1.1360  0.5577  0.6679  11.00000  0.05    0.15
Q11   1  -0.0184 -0.1148 -0.0043  11.00000  0.05    0.14
Q12   1   0.8576  0.0688  0.5649  11.00000  0.05    0.14
Q13   1   0.7842  0.2185  0.6559  11.00000  0.05    0.13
Q14   1   0.1222 -0.0010  0.2393  11.00000  0.05    0.13
Q15   1   1.5603  0.5897  0.6952  11.00000  0.05    0.13
Q16   1   0.6123  0.0268  0.4373  11.00000  0.05    0.13
Q17   1   0.3916  0.1393  0.3963  11.00000  0.05    0.12
Q18   1   1.0500  0.3827  0.5515  11.00000  0.05    0.12
Q19   1   1.7629  0.6052  0.8291  11.00000  0.05    0.11
Q20   1   1.4113  0.4812  0.9986  11.00000  0.05    0.11
;
data_global
_journal_date_recd_electronic     2013-03-26
_journal_date_accepted     2013-04-13
_journal_name_full     'Acta Crystallographica, Section E'
_journal_year     2013
_journal_volume     69
_journal_issue      5
_journal_page_first     o761
_journal_page_last     o761
_journal_paper_category     QO
_journal_paper_doi     10.1107/S1600536813010131
_journal_coeditor_code     BT6899
_publ_contact_author_name     'Bandrehalli Siddagangaiah Palakshamurthy'
_publ_contact_author_address
;
Department of Studies and Research in Physics, U.C.S
Tumkur University, Tumkur
Karnataka 572 103, India
;
_publ_contact_author_email     'palaksha.bspm@gmail.com'
_publ_contact_author_fax     '08162260220'
_publ_contact_author_phone     '09620230672'
_publ_section_title
;\
<i>tert</i>-Butyl
4-{5-[3-(trifluoromethoxy)phenyl]-1,2,4-oxadiazol-3-yl}piperazine-1-\
carboxylate
;
loop_
    _publ_author_name
    _publ_author_footnote
    _publ_author_address
    'Sreenivasa, Swamy' .
;
Department of Studies and Research in Chemistry
Tumkur University, Tumkur
Karnataka 572 103, India
;
    'ManojKumar, Karikere Ekanna' .
;
Department of Studies and Research in Chemistry
Tumkur University, Tumkur
Karnataka 572 103, India
;
    'Kempaiah, Arakyathanahalli' .
;
Department of Physics, Governament First Grade College K.R. Pete,
Karnataka 571 426, India
;
    'Suchetan, Parameshwar Adimoole' .
;
Department of Studies and Research in Chemistry, U.C.S.
Tumkur University, Tumkur
Karnataka 572 103, India
;
    'Palakshamurthy, Bandrehalli Siddagangaiah' .
;
Department of Studies and Research in Physics, U.C.S.
Tumkur University, Tumkur
Karnataka 572 103, India
;
