# Supplementary material for: tert-Butyl 4-{5-[3-(tri­fluoro­meth­oxy)phen­yl]-1,2,4-oxa­diazol-3-yl}piperazine-1-carboxyl­ate
Source: Acta Crystallogr Sect E Struct Rep Online. 2013 Apr 20;69(Pt 5):o761. doi: 10.1107/S1600536813010131 (PMC3648287; doi:10.1107/S1600536813010131)
Supplement: Supplementary file 2 [file e-69-0o761-Isup2.hkl]

# 
# h,k,l, Fc-squared, Fo-squared, sigma(Fo-squared) and status flag 
# 
data_I
_shelx_title ' NEW_Om in P-1' 
_shelx_refln_list_code          4 
_shelx_F_calc_maximum      170.58 
_exptl_crystal_F_000       432.00 
_reflns_d_resolution_high  0.8409 
 
loop_ 
 _symmetry_equiv_pos_as_xyz 
 'x, y, z' 
 '-x, -y, -z' 
 
_cell_length_a     5.7734 
_cell_length_b    11.1679 
_cell_length_c    15.9910 
_cell_angle_alpha  96.092 
_cell_angle_beta  100.316 
_cell_angle_gamma  91.333 
 
_shelx_F_squared_multiplier     1.000 
 
loop_ 
 _refln_index_h 
 _refln_index_k 
 _refln_index_l 
 _refln_F_squared_calc 
 _refln_F_squared_meas 
 _refln_F_squared_sigma 
 _refln_observed_status 
   1   0   0     1675.85     1501.26     41.58 o 
   2   0   0        1.43        1.53      0.44 o 
   3   0   0      108.02      120.45      3.21 o 
   4   0   0       58.53       67.42      2.19 o 
   5   0   0       67.99       61.03      2.44 o 
   6   0   0       14.19       10.28      1.17 o 
  -5   1   0       52.13       47.69      2.05 o 
  -4   1   0      102.29      101.39      3.15 o 
  -3   1   0        6.59        6.47      0.43 o 
  -2   1   0      161.08      141.30      3.58 o 
  -1   1   0       20.98       23.50      0.59 o 
   0   1   0      636.34      494.00     26.80 o 
   1   1   0      137.02       69.67      2.06 o 
   2   1   0      385.82      386.46     10.90 o 
   3   1   0      185.56      172.16      4.42 o 
   4   1   0        7.85       10.41      0.66 o 
   5   1   0        0.83        0.74      1.45 o 
   6   1   0        6.34        9.63      1.66 o 
  -6   2   0        2.78        3.07      1.25 o 
  -5   2   0      132.76      130.11      4.59 o 
  -4   2   0        0.04        0.00      0.29 o 
  -3   2   0        1.73        1.67      0.30 o 
  -2   2   0       28.48       30.97      1.24 o 
  -1   2   0     1307.92     1121.68     31.21 o 
   0   2   0     1772.59     1757.84     48.70 o 
   1   2   0     2038.18     1784.59     49.56 o 
   2   2   0        9.07        7.27      0.54 o 
   3   2   0       49.24       28.41      1.23 o 
   4   2   0        9.17       11.65      0.73 o 
   5   2   0        0.33        0.00      0.91 o 
   6   2   0       11.32       14.70      2.08 o 
  -6   3   0        2.04        1.91      1.16 o 
  -5   3   0       48.09       55.93      2.82 o 
  -4   3   0       20.02       20.76      1.15 o 
  -3   3   0        7.87       10.98      1.24 o 
  -2   3   0       53.89       57.30      1.60 o 
  -1   3   0     1133.02     1034.94     28.83 o 
   0   3   0     1035.79      938.76     29.85 o 
   1   3   0      333.74      344.35      9.73 o 
   2   3   0      285.12      272.78      7.83 o 
   3   3   0      221.37      228.86      6.72 o 
   4   3   0       35.19       31.68      1.56 o 
   5   3   0        1.42        0.45      0.79 o 
   6   3   0       48.12       51.26      4.08 o 
  -6   4   0        7.29        9.30      1.74 o 
  -5   4   0       38.14       38.35      2.21 o 
  -4   4   0       40.56       44.88      2.35 o 
  -3   4   0       37.99       40.18      2.06 o 
  -2   4   0      418.40      457.90     15.11 o 
  -1   4   0       27.37       32.09      1.15 o 
   0   4   0      503.73      458.24     14.73 o 
   1   4   0      189.28      175.32      5.11 o 
   2   4   0      286.64      340.64      9.75 o 
   3   4   0       23.17       17.30      1.19 o 
   4   4   0       21.37       22.59      1.25 o 
   5   4   0       15.50       13.91      1.38 o 
   6   4   0        0.01        0.00      1.16 o 
  -6   5   0        0.89        0.00      1.08 o 
  -5   5   0        5.51        5.67      0.94 o 
  -4   5   0       27.81       22.84      2.16 o 
  -3   5   0      152.42      136.86      4.56 o 
  -2   5   0        0.52        0.00      0.44 o 
  -1   5   0        0.46        1.16      0.50 o 
   0   5   0     1408.15     1510.73     48.11 o 
   1   5   0      103.66      110.94      3.41 o 
   2   5   0       60.08       50.54      2.00 o 
   3   5   0        0.12        0.95      0.66 o 
   4   5   0        3.81        3.62      0.90 o 
   5   5   0        0.52        0.83      1.33 o 
   6   5   0        9.18       11.30      2.08 o 
  -6   6   0        4.98        4.65      1.49 o 
  -5   6   0        8.72        7.67      1.20 o 
  -4   6   0        0.75        0.93      0.85 o 
  -3   6   0        2.18        1.69      0.46 o 
  -2   6   0       57.37       52.78      2.64 o 
  -1   6   0      201.50      243.59     10.04 o 
   0   6   0       33.86       32.39      4.21 o 
   1   6   0      107.80      126.04      5.46 o 
   2   6   0        5.71        5.40      0.90 o 
   3   6   0       15.18       17.30      2.45 o 
   4   6   0       12.29       17.94      1.66 o 
   5   6   0        0.25        0.66      1.33 o 
  -5   7   0        2.60        2.62      1.25 o 
  -4   7   0       27.31       19.87      1.81 o 
  -3   7   0        4.69        2.34      1.12 o 
  -2   7   0       29.61       35.24      2.41 o 
  -1   7   0       38.66       35.52      5.41 o 
   0   7   0       17.55       10.96      1.08 o 
   1   7   0      135.91      135.43      5.93 o 
   2   7   0       15.39       14.80      1.43 o 
   3   7   0        1.54        3.00      0.86 o 
   4   7   0       11.27       10.18      1.37 o 
   5   7   0        5.75        6.98      1.74 o 
  -5   8   0       29.49       25.33      2.83 o 
  -4   8   0       71.27       72.65      7.42 o 
  -3   8   0       50.89       44.29      2.60 o 
  -2   8   0       15.50       17.87      1.52 o 
  -1   8   0       42.79       49.80      2.63 o 
   0   8   0       57.45       51.97      2.72 o 
   1   8   0      134.04      133.13      5.93 o 
   2   8   0      116.08      134.29      6.10 o 
   3   8   0       80.72       85.62      4.25 o 
   4   8   0        7.55        6.58      1.36 o 
   5   8   0        2.66        5.31      1.91 o 
  -5   9   0        1.50        3.10      2.62 o 
  -4   9   0        3.07        2.41      1.00 o 
  -3   9   0        0.94        1.69      1.04 o 
  -2   9   0        8.62       14.29      1.54 o 
  -1   9   0        0.29        0.91      1.00 o 
   0   9   0        2.52        2.25      0.81 o 
   1   9   0       36.15       31.46      2.20 o 
   2   9   0       26.54       28.20      3.95 o 
   3   9   0        0.93        1.07      0.96 o 
   4   9   0        2.26        2.41      1.99 o 
  -4  10   0       17.98       17.83      2.41 o 
  -3  10   0        9.86        7.31      1.32 o 
  -2  10   0        1.46        0.90      1.06 o 
  -1  10   0       58.04       46.08      4.79 o 
   0  10   0        7.85        5.54      1.12 o 
   1  10   0        1.04        0.38      2.49 o 
   2  10   0       61.05       74.01      4.04 o 
   3  10   0        0.55        1.12      1.37 o 
   4  10   0        0.51        0.00      1.91 o 
  -3  11   0        4.89        7.88      1.44 o 
  -2  11   0       98.48      105.67      5.32 o 
  -1  11   0        2.35        0.81      1.16 o 
   0  11   0        9.09        8.74      1.41 o 
   1  11   0       32.11       25.22      4.53 o 
   2  11   0       33.45       39.03      2.98 o 
   3  11   0        4.87        4.80      1.37 o 
  -3  12   0        0.09        0.24      0.95 o 
  -2  12   0        0.03        0.00      0.88 o 
  -1  12   0       19.48       24.04      3.49 o 
   0  12   0        0.00        0.44      1.12 o 
   1  12   0        0.76        0.65      1.70 o 
   2  12   0        8.95        8.17      1.95 o 
  -1  13   0        0.23        0.12      1.08 o 
   0  13   0        0.20        0.10      1.41 o 
  -1 -13   1        0.25        0.00      2.03 o 
   0 -13   1        6.42        5.79      2.99 o 
   1 -13   1        0.78        0.00      1.37 o 
  -2 -12   1        0.49        1.36      1.27 o 
  -1 -12   1        0.03        0.33      1.15 o 
   0 -12   1        1.17        1.09      1.18 o 
   1 -12   1        8.69        8.76      1.40 o 
   2 -12   1        0.08        0.95      1.09 o 
   3 -12   1        0.96        1.00      1.17 o 
  -3 -11   1        5.06        6.67      1.49 o 
  -2 -11   1       25.30       27.02      2.44 o 
  -1 -11   1       27.30       26.08      2.37 o 
   0 -11   1        4.81        3.29      1.19 o 
   1 -11   1       32.06       29.89      2.40 o 
   2 -11   1       23.39       27.84      6.36 o 
   3 -11   1        4.77        3.27      1.18 o 
  -4 -10   1       18.36       22.60      3.49 o 
  -3 -10   1        3.91        4.08      1.45 o 
  -2 -10   1       58.53       58.80      3.46 o 
  -1 -10   1        2.38        3.16      1.03 o 
   0 -10   1      117.53      130.56      6.04 o 
   1 -10   1      499.39      527.31     21.59 o 
   2 -10   1        9.72        8.59      1.74 o 
   3 -10   1        0.31        1.27      0.99 o 
   4 -10   1       10.90       15.56      2.28 o 
  -4  -9   1       12.76       13.21      2.74 o 
  -3  -9   1        3.38        4.58      1.20 o 
  -2  -9   1        0.34        1.91      1.00 o 
  -1  -9   1        1.57        0.38      0.75 o 
   0  -9   1       21.37       26.91      2.01 o 
   1  -9   1      213.02      221.64      9.48 o 
   2  -9   1       93.68       86.84      4.25 o 
   3  -9   1       34.37       41.36      2.87 o 
   4  -9   1        0.83        0.00      0.99 o 
   5  -9   1        0.01        0.00      1.03 o 
  -5  -8   1        3.85        5.40      1.91 o 
  -4  -8   1       13.27       13.35      1.60 o 
  -3  -8   1        0.12        0.99      0.85 o 
  -2  -8   1       28.05       33.50      2.17 o 
  -1  -8   1        1.18        0.00      1.41 o 
   0  -8   1        1.82        3.30      0.84 o 
   1  -8   1        6.53        5.30      0.88 o 
   2  -8   1       19.33       23.47      1.82 o 
   3  -8   1        0.56        0.03      0.77 o 
   4  -8   1       54.46       50.23      3.00 o 
   5  -8   1        0.04        0.86      0.98 o 
  -5  -7   1        2.18        3.65      1.58 o 
  -4  -7   1       34.32       35.96      3.29 o 
  -3  -7   1       97.43      104.95      4.87 o 
  -2  -7   1      132.00      145.21      6.40 o 
  -1  -7   1       33.82       36.85      2.14 o 
   0  -7   1        4.07        3.76      0.77 o 
   1  -7   1      228.75      270.05     11.22 o 
   2  -7   1      103.22      103.78      4.71 o 
   3  -7   1      264.11      273.91     32.51 o 
   4  -7   1      250.63      293.07     27.04 o 
   5  -7   1        0.65        2.26      2.08 o 
  -5  -6   1        4.94        5.81      1.83 o 
  -4  -6   1        0.99        2.04      0.94 o 
  -3  -6   1       22.12       27.32      1.88 o 
  -2  -6   1       15.37       12.17      1.25 o 
  -1  -6   1        0.99        0.27      0.58 o 
   0  -6   1      117.22      141.99      6.03 o 
   1  -6   1      232.35      272.93     11.34 o 
   2  -6   1      387.19      440.01     17.72 o 
   3  -6   1       94.76       89.97      4.23 o 
   4  -6   1        0.02        0.00      0.70 o 
   5  -6   1        7.21        6.15      1.12 o 
   6  -6   1        0.86        2.57      1.33 o 
  -6  -5   1        0.08        0.42      1.25 o 
  -5  -5   1       10.28       10.13      1.83 o 
  -4  -5   1       61.34       56.99      3.04 o 
  -3  -5   1       54.23       64.17      2.46 o 
  -2  -5   1       30.99       33.86      1.48 o 
  -1  -5   1       77.17       69.38      2.53 o 
   0  -5   1      859.30      833.75     26.69 o 
   1  -5   1       26.36       39.13      1.93 o 
   2  -5   1       43.45       50.21      2.47 o 
   3  -5   1       64.39       70.26      2.51 o 
   4  -5   1        0.20        0.29      0.64 o 
   5  -5   1        3.42        2.46      0.82 o 
   6  -5   1        3.65        7.39      1.74 o 
  -6  -4   1        3.99        2.74      1.49 o 
  -5  -4   1        5.92        5.47      0.86 o 
  -4  -4   1       15.98       18.41      1.09 o 
  -3  -4   1        1.33        0.38      0.46 o 
  -2  -4   1        0.18        1.04      0.44 o 
  -1  -4   1      146.44      148.91      4.40 o 
   0  -4   1       10.23       12.68      0.78 o 
   1  -4   1       54.90       51.36      1.98 o 
   2  -4   1     1253.58     1268.33     41.23 o 
   3  -4   1      275.91      269.66      7.66 o 
   4  -4   1       25.46       30.81      1.85 o 
   5  -4   1       26.02       25.16      1.73 o 
   6  -4   1        0.05        0.00      1.16 o 
  -6  -3   1       22.69       23.19      2.58 o 
  -5  -3   1       13.90        9.38      0.93 o 
  -4  -3   1        7.39       11.26      0.76 o 
  -3  -3   1      280.33      288.82      8.39 o 
  -2  -3   1      393.71      291.93      8.38 o 
  -1  -3   1      489.75      573.06     16.10 o 
   0  -3   1       99.02       90.63      2.73 o 
   1  -3   1      141.67      138.34      4.04 o 
   2  -3   1       18.71       27.97      1.33 o 
   3  -3   1        2.12        1.95      0.33 o 
   4  -3   1       38.24       38.39      2.33 o 
   5  -3   1        0.11        0.00      1.41 o 
   6  -3   1        0.11        0.33      1.25 o 
  -6  -2   1        1.60        2.99      1.25 o 
  -5  -2   1        0.20        0.27      0.55 o 
  -4  -2   1        5.97        7.45      0.64 o 
  -3  -2   1      883.06      908.62     25.53 o 
  -2  -2   1      160.01      166.20      4.88 o 
  -1  -2   1     2158.15     2266.66     62.91 o 
   0  -2   1      438.19      379.90     10.66 o 
   1  -2   1      109.82       80.80      2.41 o 
   2  -2   1      867.73      947.54     23.29 o 
   3  -2   1      769.32      816.10     26.55 o 
   4  -2   1      109.02      104.99      3.75 o 
   5  -2   1       16.38       15.04      2.08 o 
   6  -2   1        8.28        8.80      1.50 o 
  -6  -1   1       15.10       15.37      1.83 o 
  -5  -1   1        2.72        2.10      0.67 o 
  -4  -1   1       18.11       17.61      1.02 o 
  -3  -1   1        2.87        2.26      0.40 o 
  -2  -1   1       92.57       63.99      1.99 o 
  -1  -1   1       32.14       33.49      1.09 o 
   0  -1   1       54.74       32.04      2.12 o 
   1  -1   1     2602.92     2812.82     83.02 o 
   2  -1   1       86.60       87.23      2.06 o 
   3  -1   1       92.14      109.38      2.90 o 
   4  -1   1        3.85        3.34      0.43 o 
   5  -1   1        3.93        6.46      0.86 o 
   6  -1   1        0.96        0.83      0.69 o 
  -6   0   1        2.00        3.65      1.08 o 
  -5   0   1       38.95       31.71      1.57 o 
  -4   0   1      239.80      237.45      6.12 o 
  -3   0   1      331.31      344.08      8.65 o 
  -2   0   1      917.28     1038.79     28.89 o 
  -1   0   1       63.51       45.83      1.37 o 
   1   0   1     3605.15     3119.68     82.51 o 
   2   0   1       14.85       14.32      0.54 o 
   3   0   1     1094.83     1181.41     28.98 o 
   4   0   1       23.04       23.82      0.95 o 
   5   0   1        5.16        7.47      0.88 o 
   6   0   1        7.37        6.25      1.00 o 
  -6   1   1        9.16        5.73      1.33 o 
  -5   1   1        0.04        0.00      0.44 o 
  -4   1   1      145.31      141.81      4.30 o 
  -3   1   1        2.82        3.64      0.37 o 
  -2   1   1      293.71      316.78      8.84 o 
  -1   1   1    14816.64    16553.97    678.52 o 
   0   1   1      330.92      300.16      8.27 o 
   1   1   1      203.69      171.96      4.86 o 
   2   1   1     1482.90     1430.85     35.69 o 
   3   1   1      523.26      588.67     14.56 o 
   4   1   1       37.21       32.53      1.17 o 
   5   1   1       30.81       26.14      1.72 o 
   6   1   1       18.11       15.76      1.48 o 
  -6   2   1        5.20        5.15      1.41 o 
  -5   2   1       11.75       13.48      1.20 o 
  -4   2   1        1.89        1.90      0.33 o 
  -3   2   1        0.59        0.22      0.29 o 
  -2   2   1      313.44      314.53      8.89 o 
  -1   2   1      350.99      289.40      8.15 o 
   0   2   1     2163.53     2052.22     76.27 o 
   1   2   1       61.33       62.43      1.92 o 
   2   2   1        1.87        1.77      0.31 o 
   3   2   1       69.65       80.68      2.30 o 
   4   2   1       65.43       71.10      2.27 o 
   5   2   1        0.25        0.00      0.79 o 
   6   2   1        2.39        2.33      1.33 o 
  -6   3   1        8.17       12.71      1.83 o 
  -5   3   1       10.36        9.73      1.11 o 
  -4   3   1       56.34       50.90      5.42 o 
  -3   3   1      455.68      499.55     16.48 o 
  -2   3   1      398.74      383.03     10.87 o 
  -1   3   1       30.55       21.53      0.98 o 
   0   3   1      899.65      905.46     25.22 o 
   1   3   1      219.34      183.63      5.31 o 
   2   3   1       95.86      130.08      3.88 o 
   3   3   1       82.83      110.14      4.08 o 
   4   3   1       10.77       11.84      0.76 o 
   5   3   1       24.18       27.33      1.94 o 
   6   3   1        1.03        1.08      1.25 o 
  -6   4   1        6.10        6.15      1.49 o 
  -5   4   1        5.68        3.45      0.93 o 
  -4   4   1       10.85        9.48      1.03 o 
  -3   4   1       46.60       54.61      2.64 o 
  -2   4   1      728.54      818.50     26.70 o 
  -1   4   1      233.75      219.20      6.31 o 
   0   4   1       55.87       29.29      1.10 o 
   1   4   1       10.56       10.68      0.69 o 
   2   4   1      340.04      381.47     10.88 o 
   3   4   1       12.39       14.87      2.84 o 
   4   4   1        4.97        4.65      1.31 o 
   5   4   1       25.28       22.98      1.85 o 
   6   4   1        4.50        7.23      1.74 o 
  -6   5   1        0.38        2.08      1.33 o 
  -5   5   1       19.52       22.97      1.79 o 
  -4   5   1      260.76      268.35     11.13 o 
  -3   5   1        3.00        3.56      0.70 o 
  -2   5   1       19.52       16.69      1.21 o 
  -1   5   1      284.58      328.79     13.28 o 
   0   5   1       42.62       54.07      2.75 o 
   1   5   1        5.62        7.94      0.63 o 
   2   5   1      104.07      117.97      4.32 o 
   3   5   1      261.09      278.24     10.47 o 
   4   5   1       11.32       11.40      1.02 o 
   5   5   1        2.41        1.62      0.88 o 
   6   5   1        1.58        1.91      1.41 o 
  -6   6   1        2.36        1.74      1.33 o 
  -5   6   1        7.84        7.23      1.17 o 
  -4   6   1      269.81      248.16     11.84 o 
  -3   6   1       17.86       17.96      2.00 o 
  -2   6   1       75.92       68.60      3.51 o 
  -1   6   1      835.82      916.49     36.41 o 
   0   6   1      517.54      510.32     20.49 o 
   1   6   1       83.87       83.09      4.85 o 
   2   6   1       41.65       36.41      2.08 o 
   3   6   1       15.82       13.72      1.32 o 
   4   6   1        1.60        1.61      1.01 o 
   5   6   1        1.33        0.00      1.08 o 
  -5   7   1        0.66        0.00      0.76 o 
  -4   7   1        4.35        4.59      1.29 o 
  -3   7   1       16.40       10.94      1.22 o 
  -2   7   1       20.11       20.77      2.66 o 
  -1   7   1       32.99       31.43      3.37 o 
   0   7   1      114.82      113.16      5.08 o 
   1   7   1       35.10       31.26      1.93 o 
   2   7   1        0.07        0.25      0.91 o 
   3   7   1       19.34       24.54      2.49 o 
   4   7   1       97.17      111.07      4.25 o 
   5   7   1        0.17        2.49      1.58 o 
  -5   8   1        4.62        3.57      1.29 o 
  -4   8   1       23.34       22.73      1.93 o 
  -3   8   1        0.84        0.00      0.75 o 
  -2   8   1       58.66       50.02      2.81 o 
  -1   8   1      327.83      268.51     15.64 o 
   0   8   1       58.68       59.31      3.04 o 
   1   8   1        9.21        7.63      1.06 o 
   2   8   1      114.83      136.04      6.22 o 
   3   8   1       79.14       85.66      4.32 o 
   4   8   1       50.62       49.46      2.45 o 
   5   8   1        1.24        2.16      1.49 o 
  -5   9   1        0.28        0.00      0.99 o 
  -4   9   1        5.72        4.01      1.12 o 
  -3   9   1       61.85       56.96      3.20 o 
  -2   9   1        5.74        6.76      1.28 o 
  -1   9   1      104.04      117.19      5.64 o 
   0   9   1        0.00        0.00      0.70 o 
   1   9   1      135.62      154.00     12.80 o 
   2   9   1      217.80      223.26      9.75 o 
   3   9   1       12.80       11.17      1.58 o 
   4   9   1       26.20       28.77      2.00 o 
  -4  10   1        1.35        1.34      1.70 o 
  -3  10   1        8.78        8.56      1.40 o 
  -2  10   1       18.15       21.20      1.98 o 
  -1  10   1       12.02       10.03      1.58 o 
   0  10   1        0.52        0.00      0.93 o 
   1  10   1       43.97       53.76      3.29 o 
   2  10   1        0.16        0.00      1.33 o 
   3  10   1        2.89        2.69      1.16 o 
   4  10   1        0.03        0.00      1.17 o 
  -3  11   1        0.19        0.00      1.04 o 
  -2  11   1       48.71       35.51      2.66 o 
  -1  11   1       24.81       21.36      1.98 o 
   0  11   1       15.04       14.39      5.23 o 
   1  11   1       38.71       38.45      2.92 o 
   2  11   1        6.99        5.73      1.41 o 
   3  11   1        0.01        0.00      0.84 o 
  -3  12   1        5.44        2.89      1.23 o 
  -2  12   1        0.00        0.00      1.04 o 
  -1  12   1        2.74        2.44      1.34 o 
   0  12   1        0.72        1.90      1.19 o 
   1  12   1       10.11       12.22      1.88 o 
   2  12   1        0.34        1.20      1.54 o 
  -1  13   1        0.28        0.46      1.16 o 
   0  13   1        9.70        9.63      1.75 o 
  -1 -13   2        0.34        0.00      1.13 o 
   0 -13   2        4.98        4.91      1.44 o 
   1 -13   2        0.05        0.00      1.04 o 
  -2 -12   2       11.29        7.88      1.71 o 
  -1 -12   2        5.99        7.81      2.95 o 
   0 -12   2        0.03        0.00      0.99 o 
   1 -12   2        9.00        3.59      1.87 o 
   2 -12   2        0.06        1.79      1.23 o 
   3 -12   2        1.91        1.97      1.87 o 
  -3 -11   2        3.17        3.49      1.32 o 
  -2 -11   2       10.72        7.72      1.50 o 
  -1 -11   2        2.89        4.19      1.18 o 
   0 -11   2       19.51       19.72      2.58 o 
   1 -11   2        3.91        3.34      0.98 o 
   2 -11   2        3.56        4.88      1.18 o 
   3 -11   2        0.50        0.31      1.06 o 
  -4 -10   2        4.50        2.74      2.08 o 
  -3 -10   2       25.31       25.34      2.18 o 
  -2 -10   2       70.24       76.83      4.06 o 
  -1 -10   2        0.15        0.00      0.77 o 
   0 -10   2       11.04       11.23      2.12 o 
   1 -10   2        3.66        9.64      1.83 o 
   2 -10   2      117.21      122.07      7.23 o 
   3 -10   2        0.10        0.00      0.81 o 
   4 -10   2        0.40        0.00      1.41 o 
  -4  -9   2        4.40        3.32      2.24 o 
  -3  -9   2       19.97       24.09      1.99 o 
  -2  -9   2       11.74       11.26      1.40 o 
  -1  -9   2       12.86       13.79      1.40 o 
   0  -9   2      143.18      140.96     12.81 o 
   1  -9   2        6.40        7.96      1.18 o 
   2  -9   2        5.36        5.68      1.14 o 
   3  -9   2       76.28       99.27      4.89 o 
   4  -9   2        0.81        1.59      0.99 o 
   5  -9   2        1.72        1.84      1.00 o 
  -4  -8   2        1.37        3.57      1.83 o 
  -3  -8   2        0.62        1.55      0.79 o 
  -2  -8   2        9.73       14.96      1.50 o 
  -1  -8   2       71.98       84.48      4.80 o 
   0  -8   2        0.00        0.00      0.64 o 
   1  -8   2       11.21       10.28      2.20 o 
   2  -8   2        4.76        4.12      0.91 o 
   3  -8   2       61.04       54.96      4.04 o 
   4  -8   2        5.35        7.83      1.26 o 
   5  -8   2        0.06        0.00      0.86 o 
  -4  -7   2        3.89        4.73      1.07 o 
  -3  -7   2        1.84        1.51      1.70 o 
  -2  -7   2       67.82       78.50      3.82 o 
  -1  -7   2       13.87       18.54      1.40 o 
   0  -7   2      182.99      216.68      9.08 o 
   1  -7   2      381.12      474.84     19.23 o 
   2  -7   2        2.32        1.39      0.71 o 
   3  -7   2      394.37      325.90     22.17 o 
   4  -7   2      123.56      119.46      5.57 o 
   5  -7   2        3.86        4.94      1.11 o 
  -6  -6   2        0.56        1.58      1.49 o 
  -5  -6   2        0.37        1.74      1.74 o 
  -4  -6   2       19.15       23.70      1.86 o 
  -3  -6   2       13.32       12.71      0.88 o 
  -2  -6   2      305.85      327.91     10.81 o 
  -1  -6   2      155.46      127.49      4.44 o 
   0  -6   2      592.66      728.66     29.03 o 
   1  -6   2       37.87       38.63      2.08 o 
   2  -6   2       13.29        7.80      0.96 o 
   3  -6   2      452.33      442.48     14.17 o 
   4  -6   2        2.54        2.00      0.95 o 
   5  -6   2        3.42        5.18      1.05 o 
   6  -6   2        0.00        0.00      1.25 o 
  -6  -5   2        3.71        2.74      1.49 o 
  -5  -5   2        0.03        0.00      1.41 o 
  -4  -5   2        1.73        1.27      0.74 o 
  -3  -5   2       83.40       76.50      3.66 o 
  -2  -5   2      159.25      128.48      4.43 o 
  -1  -5   2       65.86       67.98      2.67 o 
   0  -5   2       92.13       84.10      4.55 o 
   1  -5   2      245.50      301.70     12.26 o 
   2  -5   2       40.00       39.13      2.05 o 
   3  -5   2        1.27        0.75      0.32 o 
   4  -5   2        2.64        5.44      1.70 o 
   5  -5   2        8.85        8.30      1.20 o 
   6  -5   2        0.38        0.75      1.33 o 
  -6  -4   2        7.72        5.73      1.74 o 
  -5  -4   2        1.67        2.08      1.74 o 
  -4  -4   2       33.35       37.09      1.66 o 
  -3  -4   2       17.93       22.79      1.17 o 
  -2  -4   2      144.58      120.83      3.69 o 
  -1  -4   2      513.51      553.15     15.61 o 
   0  -4   2        0.69        0.00      0.30 o 
   1  -4   2      250.89      232.61      7.87 o 
   2  -4   2        2.27        0.15      0.51 o 
   3  -4   2        8.41        6.35      0.56 o 
   4  -4   2        9.87        9.60      2.08 o 
   5  -4   2       69.54       74.41      5.08 o 
   6  -4   2       20.54       25.01      2.66 o 
  -6  -3   2        2.80        5.31      1.41 o 
  -5  -3   2        3.23        4.44      0.95 o 
  -4  -3   2       36.72       36.99      1.43 o 
  -3  -3   2       64.43       58.10      2.04 o 
  -2  -3   2      242.43      248.23      7.19 o 
  -1  -3   2      256.45      299.56      8.51 o 
   0  -3   2      574.19      607.64     17.02 o 
   1  -3   2      897.00      961.07     33.96 o 
   2  -3   2       68.21       78.23      2.38 o 
   3  -3   2       27.49       34.00      1.23 o 
   4  -3   2      115.71      107.16      3.94 o 
   5  -3   2       34.82       28.20      2.99 o 
   6  -3   2        5.99        4.40      1.41 o 
  -6  -2   2       22.54       21.61      2.41 o 
  -5  -2   2        0.74        0.80      0.57 o 
  -4  -2   2      143.29      169.01      5.04 o 
  -3  -2   2      409.67      352.35     11.45 o 
  -2  -2   2      240.46      225.44      6.53 o 
  -1  -2   2     3040.66     3072.47     85.00 o 
   0  -2   2    21245.10    20071.90    647.43 o 
   1  -2   2        0.27        0.00      0.26 o 
   2  -2   2      382.34      348.23     14.13 o 
   3  -2   2      544.34      596.02     16.55 o 
   4  -2   2       24.53       26.60      1.30 o 
   5  -2   2      156.11      166.43     10.21 o 
   6  -2   2        4.93        3.82      1.58 o 
  -6  -1   2        2.26        1.08      1.00 o 
  -5  -1   2        0.33        0.27      0.52 o 
  -4  -1   2        8.22        6.35      0.60 o 
  -3  -1   2      115.32      127.04      3.82 o 
  -2  -1   2      889.45      911.49     25.43 o 
  -1  -1   2      100.86      178.84      9.46 o 
   0  -1   2      190.25      205.00      6.93 o 
   1  -1   2       70.18       82.18      2.40 o 
   2  -1   2     1153.38     1077.79     23.90 o 
   3  -1   2      564.54      632.00     17.47 o 
   4  -1   2      158.16      165.67      5.54 o 
   5  -1   2        3.76        6.54      0.88 o 
   6  -1   2        0.87        0.17      1.16 o 
  -6   0   2       15.49       16.62      1.83 o 
  -5   0   2        6.13        5.41      0.80 o 
  -4   0   2        0.02        0.00      0.39 o 
  -3   0   2        4.12        6.07      0.94 o 
  -2   0   2      123.97      116.90      3.39 o 
  -1   0   2      103.25       50.67      1.52 o 
   0   0   2       55.01       62.25      2.33 o 
   1   0   2     2471.38     2279.30     50.20 o 
   2   0   2      658.31      670.93     20.51 o 
   3   0   2      165.70      155.08      6.21 o 
   4   0   2       31.94       38.23      2.75 o 
   5   0   2       24.43       30.85      1.88 o 
   6   0   2        0.05        0.00      0.75 o 
  -6   1   2        3.47        6.48      1.41 o 
  -5   1   2        7.00        9.95      1.28 o 
  -4   1   2      257.35      276.25      6.98 o 
  -3   1   2        3.08        2.64      0.37 o 
  -2   1   2      295.37      299.93      8.47 o 
  -1   1   2     4924.13     4845.44    145.22 o 
   0   1   2      887.05      892.74     21.64 o 
   1   1   2      140.29      177.43      4.60 o 
   2   1   2      367.71      300.16     21.75 o 
   3   1   2        0.17        0.50      1.29 o 
   4   1   2       60.06       55.73      3.58 o 
   5   1   2        1.51        1.22      0.75 o 
   6   1   2       26.34       22.55      1.77 o 
  -6   2   2       17.25       17.87      1.99 o 
  -5   2   2       49.70       42.86      1.74 o 
  -4   2   2        0.00        0.19      0.30 o 
  -3   2   2      126.66      127.97      3.33 o 
  -2   2   2        3.86        3.99      0.43 o 
  -1   2   2       31.33       16.76      0.55 o 
   0   2   2     2999.63     3027.98     73.86 o 
   1   2   2      310.80      340.20      8.43 o 
   2   2   2       57.29       54.59      1.67 o 
   3   2   2       37.81       42.93      1.51 o 
   4   2   2        9.39       10.03      2.08 o 
   5   2   2       25.78       24.47      1.81 o 
   6   2   2        0.80        0.50      1.08 o 
  -6   3   2       14.38       12.30      1.83 o 
  -5   3   2        4.60        2.65      1.12 o 
  -4   3   2       10.39        9.80      0.96 o 
  -3   3   2      261.03      265.12      8.92 o 
  -2   3   2      280.22      314.43      8.94 o 
  -1   3   2        4.90        3.85      0.33 o 
   0   3   2      127.70      105.69      3.04 o 
   1   3   2        5.74        4.09      0.48 o 
   2   3   2      276.01      249.48      6.34 o 
   3   3   2      128.07      134.72      4.04 o 
   4   3   2       49.34       50.90      1.72 o 
   5   3   2        1.98        2.57      0.94 o 
   6   3   2       17.38       23.18      2.74 o 
  -6   4   2        0.00        0.00      1.08 o 
  -5   4   2       23.95       22.00      1.67 o 
  -4   4   2       11.64       12.35      1.16 o 
  -3   4   2      179.63      194.08      8.10 o 
  -2   4   2       33.89       32.04      3.75 o 
  -1   4   2      168.23      149.43      3.84 o 
   0   4   2        6.68        4.15      0.40 o 
   1   4   2       36.60       32.54      1.26 o 
   2   4   2      614.32      689.97     22.67 o 
   3   4   2      154.79      175.61      5.94 o 
   4   4   2        0.84        0.27      0.47 o 
   5   4   2       25.63       28.59      2.08 o 
   6   4   2        0.09        0.00      1.08 o 
  -6   5   2        3.02        3.65      1.41 o 
  -5   5   2        0.81        1.12      0.76 o 
  -4   5   2       54.66       47.89      2.61 o 
  -3   5   2       53.63       48.42      5.29 o 
  -2   5   2      195.97      191.90      6.25 o 
  -1   5   2      403.41      462.62     18.63 o 
   0   5   2       61.89       85.81      3.83 o 
   1   5   2     1188.59     1175.04     57.54 o 
   2   5   2       17.48       22.39      1.28 o 
   3   5   2        4.13        6.44      1.14 o 
   4   5   2        2.63        2.45      0.79 o 
   5   5   2        4.60        2.28      0.97 o 
  -6   6   2        0.26        0.00      1.16 o 
  -5   6   2       96.40      101.35      4.79 o 
  -4   6   2      220.54      245.20     10.38 o 
  -3   6   2        7.95        6.47      0.93 o 
  -2   6   2      413.06      426.62     13.65 o 
  -1   6   2       16.62       23.81      1.87 o 
   0   6   2     1315.82     1349.72     53.39 o 
   1   6   2      618.67      713.69     28.52 o 
   2   6   2      271.19      286.29     18.82 o 
   3   6   2        5.74        3.22      1.02 o 
   4   6   2        4.85        5.63      1.11 o 
   5   6   2        4.36        3.21      1.13 o 
  -5   7   2       24.59       33.01      3.57 o 
  -4   7   2        2.16        0.35      0.79 o 
  -3   7   2       15.25       16.75      1.50 o 
  -2   7   2        6.23        7.04      1.22 o 
  -1   7   2       33.12       44.06      2.39 o 
   0   7   2        6.92        9.71      1.14 o 
   1   7   2        3.95        2.40      0.80 o 
   2   7   2       16.63       18.39      1.60 o 
   3   7   2        1.77        3.45      0.88 o 
   4   7   2        0.09        0.31      0.80 o 
   5   7   2        5.36        3.16      1.74 o 
  -5   8   2        4.97        3.75      1.45 o 
  -4   8   2       64.81       65.19      3.55 o 
  -3   8   2       48.21       44.94      2.63 o 
  -2   8   2      121.74      114.58      4.06 o 
  -1   8   2       18.16       21.81      1.67 o 
   0   8   2       19.14       17.37      2.66 o 
   1   8   2        3.39        2.09      0.79 o 
   2   8   2       13.73       16.86      1.67 o 
   3   8   2       33.62       41.53      2.52 o 
   4   8   2        0.14        0.00      0.80 o 
  -5   9   2        2.68        4.84      1.33 o 
  -4   9   2        0.16        0.30      0.91 o 
  -3   9   2        7.75        6.94      1.99 o 
  -2   9   2      195.32      183.00      6.29 o 
  -1   9   2       68.04       55.49      3.06 o 
   0   9   2        1.73        2.88      0.99 o 
   1   9   2      185.44      224.84     15.23 o 
   2   9   2        0.10        0.00      0.91 o 
   3   9   2       12.66       13.58      1.61 o 
   4   9   2        1.65        0.46      1.11 o 
  -4  10   2        1.80        1.22      1.16 o 
  -3  10   2       30.35       37.61      3.45 o 
  -2  10   2        0.00        0.39      0.56 o 
  -1  10   2       33.65       32.48      2.44 o 
   0  10   2        9.95        7.55      1.32 o 
   1  10   2      177.05      164.99     10.47 o 
   2  10   2        4.36        4.69      1.01 o 
   3  10   2        0.01        1.32      1.12 o 
  -3  11   2        0.40        1.38      0.98 o 
  -2  11   2        0.72        0.10      1.02 o 
  -1  11   2        1.51        0.00      0.71 o 
   0  11   2        2.66        0.75      1.00 o 
   1  11   2        2.96        2.45      1.23 o 
   2  11   2        0.63        0.01      0.96 o 
   3  11   2        0.13        0.00      0.92 o 
  -2  12   2        0.26        0.00      1.99 o 
  -1  12   2       22.82       25.05      1.77 o 
   0  12   2        0.39        0.88      1.09 o 
   1  12   2       28.32       34.34      2.27 o 
   2  12   2        0.06        0.00      0.89 o 
  -1 -13   3        1.02        0.31      1.26 o 
   0 -13   3        1.83        0.34      0.98 o 
   1 -13   3        1.18        1.35      1.45 o 
  -2 -12   3        2.37        3.19      1.33 o 
  -1 -12   3        3.88        3.72      1.58 o 
   0 -12   3       15.94       15.20      1.77 o 
   1 -12   3       85.40       78.50      5.71 o 
   2 -12   3        2.66        3.00      1.14 o 
  -3 -11   3        6.69        8.31      2.66 o 
  -2 -11   3        2.33        3.60      1.21 o 
  -1 -11   3       11.80        9.54      2.16 o 
   0 -11   3        5.85        5.86      1.30 o 
   1 -11   3        6.48        8.99      2.37 o 
   2 -11   3       16.06       11.39      1.46 o 
   3 -11   3       12.78       16.80      1.85 o 
  -4 -10   3        7.00        9.05      2.91 o 
  -3 -10   3        2.28        0.98      1.11 o 
  -2 -10   3        2.13        2.38      1.83 o 
  -1 -10   3        0.34        1.01      1.58 o 
   0 -10   3       50.35       49.89      4.04 o 
   1 -10   3        1.44        0.11      1.54 o 
   2 -10   3        0.38        0.00      0.96 o 
   3 -10   3        0.35        0.92      0.98 o 
   4 -10   3        1.30        0.48      1.87 o 
  -4  -9   3        2.02        4.40      2.24 o 
  -3  -9   3       26.25       36.05      2.55 o 
  -2  -9   3       26.14       18.40      1.66 o 
  -1  -9   3        0.06        0.00      1.95 o 
   0  -9   3        6.85       10.47      2.74 o 
   1  -9   3        0.44        1.90      0.88 o 
   2  -9   3       26.58       26.62      2.07 o 
   3  -9   3       38.95       35.98      2.54 o 
   4  -9   3       40.43       44.66      5.95 o 
  -5  -8   3        3.13        4.48      2.41 o 
  -4  -8   3        2.07        0.17      2.08 o 
  -3  -8   3        1.96        1.63      0.82 o 
  -2  -8   3       28.58       31.33      2.09 o 
  -1  -8   3        2.29        2.45      0.72 o 
   0  -8   3       12.70       12.15      2.37 o 
   1  -8   3       14.38       14.26      1.58 o 
   2  -8   3       63.73       55.08      4.38 o 
   3  -8   3       34.30       23.66      2.87 o 
   4  -8   3        3.60        2.30      1.02 o 
   5  -8   3        0.03        1.00      1.41 o 
  -5  -7   3        0.02        1.74      1.74 o 
  -4  -7   3        3.55        1.91      1.74 o 
  -3  -7   3        0.16        0.70      0.66 o 
  -2  -7   3      104.50      118.06      6.35 o 
  -1  -7   3       39.01       36.67      2.14 o 
   0  -7   3      378.53      368.88     15.04 o 
   1  -7   3       46.08       41.59      2.30 o 
   2  -7   3        6.23        4.24      0.78 o 
   3  -7   3       62.29       84.68      4.11 o 
   4  -7   3       11.74       14.27      2.78 o 
   5  -7   3        8.75        9.97      1.91 o 
  -5  -6   3        0.16        0.00      1.74 o 
  -4  -6   3       58.92       78.02      5.00 o 
  -3  -6   3       26.22       25.33      1.25 o 
  -2  -6   3       37.40       32.43      1.47 o 
  -1  -6   3        7.57        4.68      0.74 o 
   0  -6   3      113.42      145.25      6.22 o 
   1  -6   3        1.43        1.01      1.00 o 
   2  -6   3      103.66      102.00      4.60 o 
   3  -6   3      276.60      296.16     12.23 o 
   4  -6   3       36.89       40.55      5.45 o 
   5  -6   3        0.01        0.00      1.16 o 
  -6  -5   3        3.86        3.07      1.58 o 
  -5  -5   3        0.19        1.58      1.91 o 
  -4  -5   3       16.10       17.26      1.45 o 
  -3  -5   3        5.20        6.04      0.67 o 
  -2  -5   3       15.13       22.77      1.12 o 
  -1  -5   3       12.12        5.87      0.53 o 
   0  -5   3       19.43       21.29      1.10 o 
   1  -5   3       26.53       29.98      2.66 o 
   2  -5   3      262.88      280.95     11.52 o 
   3  -5   3        0.47        0.05      0.48 o 
   4  -5   3       39.91       35.94      2.15 o 
   5  -5   3       28.18       29.27      2.91 o 
   6  -5   3        1.96        2.82      1.49 o 
  -6  -4   3        2.92        4.15      1.49 o 
  -5  -4   3        2.68        0.75      1.66 o 
  -4  -4   3      125.79      110.57      3.90 o 
  -3  -4   3      111.18      107.08      4.42 o 
  -2  -4   3       11.86       14.96      1.26 o 
  -1  -4   3       28.06       25.73      1.32 o 
   0  -4   3      218.33      223.97      6.53 o 
   1  -4   3     1280.75     1405.14     45.78 o 
   2  -4   3     1079.52     1162.59     37.97 o 
   3  -4   3       81.98       95.63      3.01 o 
   4  -4   3       58.58       44.16      2.06 o 
   6  -4   3        1.58        0.17      1.25 o 
  -6  -3   3        3.09        0.66      1.33 o 
  -5  -3   3        0.00        0.75      1.58 o 
  -4  -3   3        0.85        0.77      0.39 o 
  -3  -3   3       16.31       14.16      0.72 o 
  -2  -3   3       59.63       33.15      1.21 o 
  -1  -3   3     2750.31     2835.88     78.63 o 
   0  -3   3        8.13        6.07      0.73 o 
   1  -3   3      545.61      563.87     15.92 o 
   2  -3   3       57.28       54.72      2.17 o 
   3  -3   3        0.30        0.00      0.59 o 
   4  -3   3       49.06       42.91      1.92 o 
   5  -3   3       25.97       32.51      3.33 o 
   6  -3   3        0.42        0.08      1.49 o 
  -6  -2   3        1.55        2.49      1.16 o 
  -5  -2   3        1.76        0.00      1.66 o 
  -4  -2   3       15.06       14.06      0.86 o 
  -3  -2   3        2.52        1.26      0.26 o 
  -2  -2   3      661.01      719.55     29.92 o 
  -1  -2   3     2402.43     2714.56     75.42 o 
   0  -2   3       53.20       54.11      1.78 o 
   1  -2   3      796.16      709.01     19.83 o 
   2  -2   3       13.57       13.09      1.47 o 
   3  -2   3       80.48       98.20      2.96 o 
   4  -2   3       69.83       63.60      2.42 o 
   5  -2   3       24.63       21.03      2.66 o 
   6  -2   3        9.38       11.96      2.24 o 
  -6  -1   3       12.18       11.71      1.58 o 
  -5  -1   3       21.79       18.56      1.12 o 
  -4  -1   3      105.50      117.73      3.66 o 
  -3  -1   3        0.71        0.87      0.37 o 
  -2  -1   3       59.09       49.18      4.47 o 
  -1  -1   3    29096.39    25867.75   1038.62 o 
   0  -1   3      490.15      473.97     15.64 o 
   1  -1   3      551.31      465.94     13.16 o 
   2  -1   3      856.82      900.22     22.13 o 
   3  -1   3        1.75        1.48      0.39 o 
   4  -1   3       54.16       54.86      2.64 o 
   5  -1   3       10.56       15.87      2.24 o 
   6  -1   3        0.17        1.41      1.58 o 
  -6   0   3       26.36       30.01      2.49 o 
  -5   0   3        8.05       11.00      0.88 o 
  -4   0   3        8.35       11.18      0.90 o 
  -3   0   3      205.24      174.86      5.19 o 
  -2   0   3     1036.33     1045.50     29.04 o 
  -1   0   3     1112.43     1064.90     29.59 o 
   0   0   3      208.29      231.81      7.65 o 
   1   0   3     1729.27     1473.59     46.81 o 
   2   0   3      483.26      561.09     15.06 o 
   3   0   3        0.00        0.00      0.43 o 
   4   0   3       19.30       18.72      1.35 o 
   5   0   3       20.11       17.19      1.44 o 
   6   0   3        0.39        0.30      0.72 o 
  -5   1   3       31.65       31.90      1.52 o 
  -4   1   3        6.38        8.93      0.58 o 
  -3   1   3      234.17      228.29      6.59 o 
  -2   1   3        0.33        0.00      0.20 o 
  -1   1   3        3.43        8.28      0.71 o 
   0   1   3     1479.27     1334.85     32.38 o 
   1   1   3     1054.82     1114.51     24.69 o 
   2   1   3      495.23      612.36     23.39 o 
   3   1   3       49.33       48.46      5.00 o 
   4   1   3        1.03        1.24      0.71 o 
   5   1   3        2.08        4.06      2.28 o 
   6   1   3        0.16        0.00      0.81 o 
  -6   2   3       16.05       17.86      1.91 o 
  -5   2   3       11.80       12.47      0.78 o 
  -4   2   3        0.42        0.00      0.27 o 
  -3   2   3       17.43       23.07      0.88 o 
  -2   2   3        1.44        1.47      0.26 o 
  -1   2   3        5.96        3.49      0.30 o 
   0   2   3      127.38      151.29      3.48 o 
   1   2   3      364.84      378.30      8.50 o 
   2   2   3       23.54       20.25      0.76 o 
   3   2   3       10.41       15.98      1.25 o 
   4   2   3        3.67        1.49      1.00 o 
   5   2   3      182.39      189.24      7.84 o 
   6   2   3        0.14        0.00      0.83 o 
  -6   3   3        0.16        1.49      1.16 o 
  -5   3   3       10.51       12.10      2.45 o 
  -4   3   3       62.08       72.37      3.37 o 
  -3   3   3      260.51      267.07     10.88 o 
  -2   3   3      134.32      137.12      4.08 o 
  -1   3   3       13.56       15.28      0.58 o 
   0   3   3       10.08        9.19      0.45 o 
   1   3   3       21.89       14.81      0.61 o 
   2   3   3      357.49      343.01      9.70 o 
   3   3   3       88.79       82.70      2.68 o 
   4   3   3      134.10      131.11      6.74 o 
   5   3   3       16.00       10.08      1.26 o 
   6   3   3        0.05        1.25      1.25 o 
  -6   4   3        0.48        0.22      0.95 o 
  -5   4   3        0.09        0.00      1.49 o 
  -4   4   3       84.87       83.92      5.26 o 
  -3   4   3       60.11       55.62      2.74 o 
  -2   4   3       49.79       46.07      2.26 o 
  -1   4   3     2247.97     2168.78     52.96 o 
   0   4   3       62.81       44.64      1.35 o 
   1   4   3       38.17       51.02      1.73 o 
   2   4   3        2.48        1.21      0.39 o 
   3   4   3       52.78       39.62      1.56 o 
   4   4   3       27.90       21.61      1.23 o 
   5   4   3        3.60        4.13      0.97 o 
   6   4   3        0.89        3.99      1.66 o 
  -6   5   3       13.08       13.52      1.54 o 
  -5   5   3        4.15        4.29      0.99 o 
  -4   5   3        9.57        7.70      1.02 o 
  -3   5   3      366.24      347.57     14.20 o 
  -2   5   3       99.26      109.64      6.15 o 
  -1   5   3       79.47       84.49      4.98 o 
   0   5   3      375.96      370.08     12.65 o 
   1   5   3        2.58        1.94      0.47 o 
   2   5   3       27.57       37.44      1.50 o 
   3   5   3        9.85       10.12      0.82 o 
   4   5   3       35.89       39.17      1.90 o 
   5   5   3        5.90        8.50      1.38 o 
  -6   6   3        0.07        0.00      0.87 o 
  -5   6   3       26.24       27.79      2.13 o 
  -4   6   3        7.53        7.14      1.11 o 
  -3   6   3        5.55        8.57      0.99 o 
  -2   6   3       66.26       54.51      2.04 o 
  -1   6   3        5.67        7.85      0.65 o 
   0   6   3      432.58      466.71     14.96 o 
   1   6   3       98.16      100.45      3.80 o 
   2   6   3       13.19       14.96      1.10 o 
   3   6   3      525.67      565.51     18.21 o 
   4   6   3       28.76       30.88      2.24 o 
   5   6   3        0.24        0.55      1.04 o 
  -5   7   3       39.79       34.85      2.50 o 
  -4   7   3       30.91       35.89      2.37 o 
  -3   7   3        4.99        5.38      1.01 o 
  -2   7   3      142.85      134.68      5.30 o 
  -1   7   3      127.17      135.98      5.02 o 
   0   7   3       62.82       67.58      3.90 o 
   1   7   3       75.72       64.31      6.59 o 
   2   7   3      241.38      239.75      9.37 o 
   3   7   3       61.94       63.08      2.69 o 
   4   7   3       61.97       63.32      3.46 o 
   5   7   3        0.70        0.00      1.08 o 
  -5   8   3        0.16        0.00      1.04 o 
  -4   8   3        1.09        0.00      0.91 o 
  -3   8   3       10.89       12.28      1.37 o 
  -2   8   3       86.62       85.82      3.19 o 
  -1   8   3        4.00        5.40      0.70 o 
   0   8   3       70.35       63.42      3.74 o 
   1   8   3       32.11       33.50      1.76 o 
   2   8   3        0.49        0.00      0.64 o 
   3   8   3       33.76       31.29      1.96 o 
   4   8   3       15.68       14.46      1.73 o 
  -5   9   3       12.21       13.28      2.82 o 
  -4   9   3        0.08        0.00      0.95 o 
  -3   9   3        0.25        1.14      1.11 o 
  -2   9   3      392.16      370.51     12.15 o 
  -1   9   3       38.04       33.18      3.20 o 
   0   9   3       11.82       10.74      1.03 o 
   1   9   3      245.98      269.45     10.25 o 
   2   9   3        0.62        0.00      0.67 o 
   3   9   3        3.31        4.12      1.00 o 
   4   9   3        0.17        1.32      1.14 o 
  -4  10   3        0.40        1.58      1.08 o 
  -3  10   3       67.56       68.73      6.00 o 
  -2  10   3        8.91       10.95      2.20 o 
  -1  10   3        1.86        1.25      0.69 o 
   0  10   3       82.50       89.18      4.45 o 
   1  10   3        0.88        1.41      0.86 o 
   2  10   3        0.95        0.63      0.78 o 
   3  10   3        0.08        1.24      0.82 o 
  -3  11   3        1.24        0.00      1.20 o 
  -2  11   3       17.99       19.93      2.53 o 
  -1  11   3        0.72        1.47      0.74 o 
   0  11   3        1.02        1.72      1.03 o 
   1  11   3        7.40        7.42      1.47 o 
   2  11   3        0.69        0.85      0.89 o 
  -2  12   3        2.46        0.76      1.14 o 
  -1  12   3        1.87        1.80      0.82 o 
   0  12   3        0.00        0.00      0.84 o 
   1  12   3        0.86        1.23      1.05 o 
  -1 -13   4        2.32        2.44      1.29 o 
   0 -13   4       17.57       17.62      2.08 o 
   1 -13   4        0.04        0.00      1.06 o 
  -2 -12   4        6.93        7.16      1.61 o 
  -1 -12   4        0.57        0.15      1.04 o 
   0 -12   4       18.13       17.75      1.91 o 
   1 -12   4        4.91        6.64      1.79 o 
   2 -12   4        0.35        0.94      1.12 o 
  -3 -11   4        9.73        9.14      2.74 o 
  -2 -11   4        0.51        0.00      1.70 o 
  -1 -11   4       27.14       28.98      3.41 o 
   0 -11   4      192.11      228.17      9.98 o 
   1 -11   4        7.27        7.92      1.29 o 
   2 -11   4        2.09        2.56      1.00 o 
   3 -11   4       30.64       37.03      3.58 o 
  -4 -10   4        3.27        4.32      2.49 o 
  -3 -10   4        1.16        0.61      1.20 o 
  -2 -10   4        0.37        0.00      0.84 o 
  -1 -10   4        9.88       15.13      1.55 o 
   0 -10   4       26.59       31.88      2.24 o 
   1 -10   4       45.40       56.15      3.20 o 
   2 -10   4        6.34        6.28      1.50 o 
   3 -10   4        6.84        4.97      1.17 o 
   4 -10   4        0.11        0.05      0.91 o 
  -4  -9   4        3.86        4.48      2.33 o 
  -3  -9   4        0.58        0.00      0.83 o 
  -2  -9   4       30.49       34.67      2.58 o 
  -1  -9   4        6.14        4.69      0.94 o 
   0  -9   4       14.84       10.79      1.62 o 
   1  -9   4        2.35        2.68      1.00 o 
   2  -9   4        0.59        0.00      0.73 o 
   3  -9   4       44.08       40.92      2.87 o 
   4  -9   4        4.26        4.73      1.23 o 
  -5  -8   4        3.97        1.16      2.41 o 
  -4  -8   4        2.92        3.16      2.24 o 
  -3  -8   4        0.90        2.16      0.89 o 
  -2  -8   4        2.77        0.30      0.73 o 
  -1  -8   4        7.83       13.62      1.23 o 
   0  -8   4       49.13       57.06      4.25 o 
   1  -8   4       50.35       48.31      2.64 o 
   2  -8   4      132.62      128.13      8.62 o 
   3  -8   4      200.25      215.68      9.30 o 
   4  -8   4        0.27        0.00      0.84 o 
   5  -8   4        6.53        6.23      1.83 o 
  -5  -7   4        0.06        0.42      1.91 o 
  -4  -7   4        1.38        1.66      1.83 o 
  -3  -7   4        1.55        0.93      0.66 o 
  -2  -7   4        1.98        1.58      0.67 o 
  -1  -7   4       53.34       63.06      3.12 o 
   0  -7   4       33.94       36.97      2.15 o 
   1  -7   4       70.28       78.16      5.47 o 
   2  -7   4       30.43       29.13      1.95 o 
   3  -7   4        0.00        0.00      0.66 o 
   4  -7   4       29.92       39.86      2.55 o 
   5  -7   4       11.26        9.55      1.99 o 
  -5  -6   4        2.80        0.00      2.08 o 
  -4  -6   4       10.26        8.81      2.74 o 
  -3  -6   4        2.01        1.77      0.79 o 
  -2  -6   4        4.47        4.04      0.53 o 
  -1  -6   4      859.13      775.54     25.00 o 
   0  -6   4       23.59       16.50      1.62 o 
   1  -6   4        0.13        0.00      0.66 o 
   2  -6   4       75.33       60.86      4.55 o 
   3  -6   4       72.70       90.66      4.30 o 
   4  -6   4        0.54        0.20      1.20 o 
   5  -6   4        0.24        0.00      0.91 o 
  -5  -5   4       15.21       14.29      3.24 o 
  -4  -5   4        3.96        2.90      0.62 o 
  -3  -5   4       23.84       26.71      1.19 o 
  -2  -5   4        6.74        5.79      0.56 o 
  -1  -5   4      636.93      613.82     19.86 o 
   0  -5   4        4.40        4.13      0.81 o 
   1  -5   4      831.86      890.81     45.13 o 
   2  -5   4      165.37      187.81      8.05 o 
   3  -5   4       82.66       78.32      2.90 o 
   4  -5   4        0.00        0.00      0.69 o 
   5  -5   4        0.02        0.00      1.08 o 
  -5  -4   4       10.71       12.71      2.99 o 
  -4  -4   4       34.56       26.13      3.74 o 
  -3  -4   4       50.87       44.22      1.70 o 
  -2  -4   4      566.13      614.55     19.83 o 
  -1  -4   4       55.60       45.86      2.52 o 
   0  -4   4      120.11       92.92      4.27 o 
   1  -4   4      144.89      123.85      4.53 o 
   2  -4   4      472.90      529.64     17.58 o 
   3  -4   4        0.33        0.00      0.33 o 
   4  -4   4      188.07      218.36      9.23 o 
   5  -4   4        3.34        6.64      1.91 o 
  -5  -3   4        6.77        4.82      2.16 o 
  -4  -3   4        6.39        3.99      1.83 o 
  -3  -3   4       36.63       23.90      3.08 o 
  -2  -3   4      678.53      676.61     19.08 o 
  -1  -3   4        1.37        2.96      0.37 o 
   0  -3   4       45.83       46.29      2.11 o 
   1  -3   4     1092.84     1222.74     38.09 o 
   2  -3   4      663.82      710.08     23.82 o 
   3  -3   4      143.87      156.07      4.64 o 
   4  -3   4      327.35      345.62     14.15 o 
   5  -3   4       18.47       12.30      2.16 o 
   6  -3   4        3.29        1.74      1.49 o 
  -6  -2   4        0.58        0.42      1.08 o 
  -5  -2   4        0.95        0.00      1.66 o 
  -4  -2   4        9.13       10.87      0.63 o 
  -3  -2   4        6.57        7.88      1.62 o 
  -2  -2   4       84.08      133.77      6.54 o 
  -1  -2   4     1456.25     1592.29     44.40 o 
   0  -2   4     2799.90     2757.76    152.01 o 
   1  -2   4      206.90      215.61      6.29 o 
   2  -2   4      282.66      358.54     10.03 o 
   3  -2   4      192.88      214.75      9.85 o 
   4  -2   4       26.35       20.54      2.58 o 
   5  -2   4        7.40        4.57      1.66 o 
   6  -2   4        1.68        0.33      1.41 o 
  -6  -1   4        0.25        1.91      1.08 o 
  -5  -1   4        7.64        6.81      0.79 o 
  -4  -1   4       30.15       28.40      1.29 o 
  -3  -1   4       47.66       41.43      1.41 o 
  -2  -1   4       50.28       49.57      3.42 o 
  -1  -1   4    15014.70    13745.56    443.32 o 
   0  -1   4       11.36        9.25      0.75 o 
   1  -1   4       38.71       49.45      2.12 o 
   2  -1   4      516.57      603.44     16.71 o 
   3  -1   4        1.59        5.23      1.33 o 
   4  -1   4       33.96       30.45      3.08 o 
   5  -1   4        9.30       15.28      2.41 o 
   6  -1   4        0.90        0.00      1.25 o 
  -6   0   4       11.34       12.13      1.58 o 
  -5   0   4       12.77       15.74      3.07 o 
  -4   0   4       61.78       61.83      2.45 o 
  -3   0   4      339.40      333.31      9.62 o 
  -2   0   4      518.13      520.82     14.58 o 
  -1   0   4     1410.38     1374.64     38.21 o 
   0   0   4      253.48      244.30      6.93 o 
   1   0   4      145.04      140.97      4.86 o 
   2   0   4      172.14      168.00      9.21 o 
   3   0   4        0.44        0.00      0.46 o 
   4   0   4       32.95       30.25      1.82 o 
   5   0   4       12.39        9.18      1.15 o 
   6   0   4        0.05        0.00      1.33 o 
  -5   1   4        0.97        1.66      0.51 o 
  -4   1   4        9.11        7.06      0.62 o 
  -3   1   4       18.20       21.86      1.51 o 
  -2   1   4      247.30      267.91      7.62 o 
  -1   1   4     3599.55     4070.38    112.71 o 
   0   1   4      306.00      303.25      7.60 o 
   1   1   4        0.71        2.41      0.24 o 
   2   1   4       17.54       34.71      1.35 o 
   3   1   4       12.18       10.90      1.03 o 
   4   1   4        1.36        0.71      0.63 o 
   5   1   4        0.01        1.06      0.83 o 
   6   1   4        0.13        0.00      1.25 o 
  -6   2   4        4.86        3.16      3.24 o 
  -5   2   4       49.10       49.86      1.94 o 
  -4   2   4       97.36      101.23      3.48 o 
  -3   2   4      340.95      348.60     11.67 o 
  -2   2   4        1.51        0.71      0.29 o 
  -1   2   4     1135.55     1092.74     26.83 o 
   0   2   4      303.98      346.51      7.89 o 
   1   2   4      462.61      434.31      9.78 o 
   2   2   4     1123.75     1318.45     36.30 o 
   3   2   4        6.20        6.84      1.50 o 
   4   2   4       19.45       16.66      1.42 o 
   5   2   4      115.69      119.17      5.38 o 
   6   2   4        0.21        0.35      0.92 o 
  -6   3   4       10.75       13.14      1.62 o 
  -5   3   4        0.20        0.76      0.66 o 
  -4   3   4        0.05        0.34      0.54 o 
  -3   3   4       12.55       14.92      1.14 o 
  -2   3   4       96.53      117.51      3.37 o 
  -1   3   4       33.41       29.97      1.27 o 
   0   3   4      717.05      684.44     15.29 o 
   1   3   4     1476.54     1463.84     40.31 o 
   2   3   4       25.52       43.96      1.53 o 
   3   3   4       11.16        9.04      0.71 o 
   4   3   4       58.75       62.30      3.33 o 
   5   3   4        0.41        0.60      0.92 o 
   6   3   4        1.14        0.00      1.29 o 
  -6   4   4        1.68        1.92      0.98 o 
  -5   4   4       31.90       37.71      2.24 o 
  -4   4   4        7.15        8.84      1.04 o 
  -3   4   4       88.73       89.91      4.06 o 
  -2   4   4      184.77      196.20      8.18 o 
  -1   4   4        1.59        0.83      0.49 o 
   0   4   4      939.32      882.19     24.43 o 
   1   4   4      237.23      266.70      7.57 o 
   2   4   4      110.53      139.47      4.76 o 
   3   4   4        4.87        3.61      0.55 o 
   4   4   4       18.88       13.79      1.41 o 
   5   4   4       42.91       43.97      3.49 o 
  -6   5   4        0.58        0.45      0.93 o 
  -5   5   4       37.66       41.90      2.51 o 
  -4   5   4        5.93        3.00      0.91 o 
  -3   5   4        4.21        4.59      0.85 o 
  -2   5   4      412.64      451.30     18.17 o 
  -1   5   4      212.08      201.77      6.63 o 
   0   5   4       77.57       84.82      3.09 o 
   1   5   4       27.30       30.18      1.44 o 
   2   5   4        0.01        0.00      0.50 o 
   3   5   4       11.38        9.78      1.39 o 
   4   5   4        0.00        0.00      0.70 o 
   5   5   4        2.24        2.91      1.17 o 
  -6   6   4        1.98        1.96      1.16 o 
  -5   6   4        3.07        2.82      1.00 o 
  -4   6   4        0.66        0.00      1.29 o 
  -3   6   4       12.82       14.15      1.30 o 
  -2   6   4       29.66       27.41      1.23 o 
  -1   6   4      510.11      517.35     16.54 o 
   0   6   4       58.52       47.79      1.97 o 
   1   6   4      132.96      128.68      4.54 o 
   2   6   4       54.52       57.28      2.52 o 
   3   6   4      172.68      202.45      6.96 o 
   4   6   4        0.43        0.05      0.86 o 
   5   6   4        3.56        5.20      1.36 o 
  -5   7   4        0.20        0.08      0.94 o 
  -4   7   4        7.25        5.73      1.16 o 
  -3   7   4        0.12        0.00      0.83 o 
  -2   7   4      124.20       97.72      3.46 o 
  -1   7   4        9.95       13.08      0.93 o 
   0   7   4        0.45        0.24      0.51 o 
   1   7   4      111.49      116.93      4.39 o 
   2   7   4       43.07       38.15      1.92 o 
   3   7   4       53.70       55.96      6.03 o 
   4   7   4        0.59        0.00      1.99 o 
   5   7   4        1.32        2.15      1.28 o 
  -5   8   4       10.99       11.29      4.90 o 
  -4   8   4        0.98        1.22      0.87 o 
  -3   8   4       10.35       12.60      1.50 o 
  -2   8   4       43.94       45.82      1.93 o 
  -1   8   4        2.16        0.91      1.04 o 
   0   8   4      114.66      126.15      8.93 o 
   1   8   4      471.93      481.09     15.66 o 
   2   8   4        0.03        0.00      0.69 o 
   3   8   4       35.78       39.51      2.14 o 
   4   8   4        1.57        0.00      0.99 o 
  -5   9   4        1.24        0.13      0.99 o 
  -4   9   4        5.66        6.75      1.41 o 
  -3   9   4        7.61        5.60      1.23 o 
  -2   9   4        1.36        1.46      0.62 o 
  -1   9   4        3.49        1.55      0.62 o 
   0   9   4       55.74       68.84      4.54 o 
   1   9   4       25.42       26.64      1.74 o 
   2   9   4        7.84        8.24      1.13 o 
   3   9   4       17.41       18.30      1.57 o 
   4   9   4        0.00        1.74      2.08 o 
  -4  10   4        1.33        0.00      0.98 o 
  -3  10   4       91.49       78.75      7.09 o 
  -2  10   4       36.17       34.17      6.07 o 
  -1  10   4       17.39       21.19      1.45 o 
   0  10   4       78.43       86.26      5.47 o 
   1  10   4       51.15       51.23      3.78 o 
   2  10   4        0.09        0.00      0.82 o 
   3  10   4        1.34        1.51      1.00 o 
  -3  11   4        1.15        0.14      1.20 o 
  -2  11   4        4.27        6.32      1.87 o 
  -1  11   4        1.74        3.71      1.45 o 
   0  11   4        0.44        0.00      0.74 o 
   1  11   4        5.12        4.64      1.10 o 
   2  11   4        8.67       10.08      1.51 o 
  -2  12   4        0.23        1.41      1.37 o 
  -1  12   4       16.59       17.65      2.53 o 
   0  12   4        5.66        7.00      1.17 o 
   1  12   4        3.81        1.94      1.03 o 
   0 -13   5        2.12        3.19      1.31 o 
  -2 -12   5        0.98        0.05      1.33 o 
  -1 -12   5        2.05        1.48      1.45 o 
   0 -12   5        2.96        3.01      1.17 o 
   1 -12   5        5.75        4.98      1.37 o 
   2 -12   5        0.36        0.00      1.10 o 
  -3 -11   5        5.79        6.98      2.82 o 
  -2 -11   5        0.01        0.00      1.00 o 
  -1 -11   5        2.14        2.46      1.87 o 
   0 -11   5       17.68       16.41      1.77 o 
   1 -11   5       20.47       29.39      4.86 o 
   2 -11   5        1.78        0.00      0.99 o 
   3 -11   5        0.00        1.38      1.62 o 
  -4 -10   5        2.76        2.49      2.57 o 
  -3 -10   5        0.63        0.00      1.83 o 
  -2 -10   5       14.33       23.67      3.24 o 
  -1 -10   5       12.44       12.86      1.48 o 
   0 -10   5       23.92       28.04      2.15 o 
   1 -10   5        8.66        8.93      1.37 o 
   2 -10   5       92.96      125.16      5.98 o 
   3 -10   5        1.48        0.00      1.20 o 
   4 -10   5        3.76        3.61      1.29 o 
  -4  -9   5        2.53        4.73      2.66 o 
  -3  -9   5        0.20        0.00      0.82 o 
  -2  -9   5       14.97       12.55      1.30 o 
  -1  -9   5        0.18        0.65      0.95 o 
   0  -9   5        7.72        9.17      1.70 o 
   1  -9   5        0.10        0.84      0.86 o 
   2  -9   5        8.24        9.87      2.99 o 
   3  -9   5        9.36       11.37      1.66 o 
   4  -9   5        0.28        0.00      1.33 o 
  -5  -8   5        0.50        2.82      2.57 o 
  -4  -8   5       10.47       11.46      3.07 o 
  -3  -8   5       38.68       36.19      2.83 o 
  -2  -8   5       33.41       29.57      2.79 o 
  -1  -8   5        2.60        1.41      0.68 o 
   0  -8   5      158.12      182.39     13.33 o 
   1  -8   5       59.73       63.99      3.33 o 
   2  -8   5      223.94      242.33     10.32 o 
   3  -8   5      206.01      237.16     10.15 o 
   4  -8   5        1.23        0.82      0.90 o 
   5  -8   5       10.53       10.05      2.08 o 
  -5  -7   5        3.74        4.40      2.66 o 
  -4  -7   5        4.37        1.33      2.08 o 
  -3  -7   5       25.88       25.20      3.91 o 
  -2  -7   5        8.77        5.01      0.64 o 
  -1  -7   5       68.63       73.22      4.25 o 
   0  -7   5        0.60        0.52      0.59 o 
   1  -7   5       86.19       92.90      4.35 o 
   2  -7   5      509.19      480.11     19.52 o 
   3  -7   5        2.13        0.97      0.75 o 
   4  -7   5        2.40        0.08      0.78 o 
   5  -7   5        0.29        0.00      1.33 o 
  -5  -6   5        5.05        9.88      3.24 o 
  -4  -6   5       17.20       16.12      3.41 o 
  -3  -6   5        0.13        0.00      0.66 o 
  -2  -6   5       16.30       16.13      2.53 o 
  -1  -6   5        3.17        3.90      1.12 o 
   0  -6   5       49.14       49.26      2.60 o 
   1  -6   5      351.41      404.08     24.37 o 
   2  -6   5        1.06        3.78      1.29 o 
   3  -6   5        4.57        4.32      1.25 o 
   4  -6   5       33.27       36.68      2.32 o 
   5  -6   5        6.31        7.31      1.74 o 
  -5  -5   5        0.53        1.91      2.08 o 
  -4  -5   5       22.06       16.29      3.24 o 
  -3  -5   5        4.10        3.81      0.66 o 
  -2  -5   5       42.06       30.91      1.35 o 
  -1  -5   5        0.21        0.00      0.36 o 
   0  -5   5      268.02      285.07     18.02 o 
   1  -5   5       76.07       77.55      3.77 o 
   2  -5   5      167.68      163.33      7.13 o 
   3  -5   5        0.88        0.00      0.58 o 
   4  -5   5       95.33      104.12      4.93 o 
   5  -5   5       13.55       22.10      3.07 o 
  -5  -4   5        0.02        0.25      1.91 o 
  -4  -4   5       51.52       62.38      5.75 o 
  -3  -4   5        1.76        4.15      1.91 o 
  -2  -4   5      135.51      151.81      5.14 o 
  -1  -4   5      185.25      184.62      6.62 o 
   0  -4   5       28.41       33.19      1.42 o 
   1  -4   5       14.39        7.53      1.01 o 
   2  -4   5      377.58      431.73     14.41 o 
   3  -4   5       44.53       62.42      2.66 o 
   4  -4   5      109.09      110.73      5.08 o 
   5  -4   5       41.57       41.51      4.08 o 
  -5  -3   5        1.52        0.00      1.66 o 
  -4  -3   5        0.16        0.00      1.33 o 
  -3  -3   5       32.55       44.03      4.41 o 
  -2  -3   5       48.43       31.76      4.25 o 
  -1  -3   5     1517.03     1580.01     44.19 o 
   0  -3   5      196.93      215.80      6.50 o 
   1  -3   5       61.45       59.42      2.50 o 
   2  -3   5      698.50      825.30     27.09 o 
   3  -3   5       14.39       10.84      0.90 o 
   4  -3   5      161.77      160.28      6.87 o 
   5  -3   5        0.18        0.17      1.33 o 
   6  -3   5        1.42        1.66      1.49 o 
  -5  -2   5        3.32        2.24      1.74 o 
  -4  -2   5       47.03       43.31      4.91 o 
  -3  -2   5       93.54       56.63      5.19 o 
  -2  -2   5      165.81      178.22     11.82 o 
  -1  -2   5      453.28      493.15     14.09 o 
   0  -2   5       27.16       27.85      1.49 o 
   1  -2   5     1043.63      933.50     33.09 o 
   2  -2   5     1160.25     1407.58     38.76 o 
   3  -2   5       95.72       72.44      2.74 o 
   4  -2   5        0.01        0.00      1.00 o 
   5  -2   5        0.55        0.91      1.33 o 
   6  -2   5        0.88        0.00      1.74 o 
  -6  -1   5        9.25        8.92      1.33 o 
  -5  -1   5       39.06       44.27      5.33 o 
  -4  -1   5       22.66       30.37      1.63 o 
  -3  -1   5       57.27       46.97      4.76 o 
  -2  -1   5      231.73      258.98      7.49 o 
  -1  -1   5      179.91      155.34      5.13 o 
   0  -1   5      686.90      713.54     20.20 o 
   1  -1   5       46.70       49.95      3.16 o 
   2  -1   5      279.64      380.55     12.21 o 
   3  -1   5      155.24      154.05      9.40 o 
   4  -1   5        2.08        0.17      1.16 o 
   5  -1   5        4.07        3.99      1.74 o 
   6  -1   5        0.68        0.58      1.41 o 
  -6   0   5       23.83       31.59      4.90 o 
  -5   0   5       61.18       64.63      5.29 o 
  -4   0   5        7.38        8.22      0.69 o 
  -3   0   5       13.92       12.13      1.08 o 
  -2   0   5     3471.11     3861.93    106.77 o 
  -1   0   5      904.42      825.92     26.92 o 
   0   0   5      637.47      767.20     30.40 o 
   1   0   5      334.90      416.16     12.36 o 
   2   0   5      333.17      436.91     14.28 o 
   3   0   5        1.65        2.82      0.65 o 
   4   0   5       17.22       14.26      1.24 o 
   5   0   5       50.63       54.02      4.58 o 
   6   0   5        0.02        0.00      1.49 o 
  -6   1   5        1.71        0.00      2.66 o 
  -5   1   5       15.58       17.19      2.24 o 
  -4   1   5        2.28        1.50      0.47 o 
  -3   1   5        3.51        6.94      0.83 o 
  -2   1   5      201.48      207.18      5.98 o 
  -1   1   5       79.33       86.37      2.62 o 
   0   1   5       41.79       38.36      1.28 o 
   1   1   5       94.39       91.78      2.44 o 
   2   1   5      492.47      537.41     14.94 o 
   3   1   5       74.68       91.03      4.84 o 
   4   1   5       89.14       92.26      4.29 o 
   5   1   5       10.12       10.65      1.34 o 
   6   1   5        0.03        0.00      0.83 o 
  -6   2   5        1.92        2.66      3.40 o 
  -5   2   5       14.04       14.07      0.89 o 
  -4   2   5        4.31        2.82      0.83 o 
  -3   2   5       43.65       51.86      1.98 o 
  -2   2   5        7.39        8.17      0.76 o 
  -1   2   5      600.91      569.97     14.06 o 
   0   2   5      230.55      228.57      5.23 o 
   1   2   5      495.36      486.28     11.97 o 
   2   2   5       10.33       10.38      0.62 o 
   3   2   5       68.45       60.04      4.25 o 
   4   2   5       37.91       40.00      2.38 o 
   5   2   5       10.17        8.25      1.58 o 
   6   2   5        1.67        2.12      0.96 o 
  -6   3   5       20.71       12.55      4.49 o 
  -5   3   5        3.04        2.08      0.80 o 
  -4   3   5        0.58        1.21      0.63 o 
  -3   3   5      503.24      511.02     16.17 o 
  -2   3   5      182.44      169.14      4.80 o 
  -1   3   5       51.37       50.68      1.60 o 
   0   3   5      128.47      116.15      2.79 o 
   1   3   5     2183.76     2389.16     69.16 o 
   2   3   5      225.23      267.09      7.66 o 
   3   3   5       32.06       38.70      1.66 o 
   4   3   5      142.61      143.43      6.23 o 
   5   3   5        2.07        5.70      2.24 o 
  -6   4   5        0.30        1.22      1.25 o 
  -5   4   5       10.03       11.02      1.31 o 
  -4   4   5        0.20        0.00      0.83 o 
  -3   4   5        1.48        0.97      0.61 o 
  -2   4   5        3.97        5.10      0.82 o 
  -1   4   5      280.57      294.48     13.67 o 
   0   4   5     1961.44     1910.27     63.49 o 
   1   4   5      325.95      304.92      8.61 o 
   2   4   5        2.77        4.28      0.54 o 
   3   4   5       49.29       51.26      1.90 o 
   4   4   5        0.14        0.00      0.82 o 
   5   4   5       14.17       16.28      1.69 o 
  -6   5   5        9.30       12.15      4.11 o 
  -5   5   5       79.37       82.97      4.16 o 
  -4   5   5        8.77       12.36      1.24 o 
  -3   5   5      124.36      136.03      5.98 o 
  -2   5   5        9.42       10.67      1.12 o 
  -1   5   5      152.49      158.29      5.32 o 
   0   5   5      140.82      156.31      5.38 o 
   1   5   5      177.07      167.37      7.23 o 
   2   5   5        1.86        1.19      0.53 o 
   3   5   5       82.66       74.79      2.98 o 
   4   5   5       19.70       19.79      1.81 o 
   5   5   5        1.29        0.53      0.95 o 
  -6   6   5        1.61        0.58      1.02 o 
  -5   6   5        0.00        0.14      0.86 o 
  -4   6   5        7.91       10.37      1.32 o 
  -3   6   5       45.68       47.35      2.62 o 
  -2   6   5       17.63       21.37      1.62 o 
  -1   6   5       14.23       10.06      1.31 o 
   0   6   5       65.32       69.88      2.70 o 
   1   6   5       60.02       63.84      2.54 o 
   2   6   5        0.52        0.63      0.85 o 
   3   6   5       56.17       52.32      2.41 o 
   4   6   5       53.54       51.49      4.54 o 
   5   6   5        0.00        0.00      1.03 o 
  -5   7   5       56.46       64.37      4.54 o 
  -4   7   5        7.22        5.52      2.20 o 
  -3   7   5        2.76        2.28      0.86 o 
  -2   7   5       45.34       34.23      1.53 o 
  -1   7   5        2.34        1.92      0.50 o 
   0   7   5        7.69        6.87      0.76 o 
   1   7   5      117.63      123.93      4.51 o 
   2   7   5        0.01        0.00      0.64 o 
   3   7   5       25.41       26.31      1.70 o 
   4   7   5       15.46       16.31      2.04 o 
  -5   8   5        3.03        1.23      2.12 o 
  -4   8   5       10.96       12.65      3.12 o 
  -3   8   5        1.32        0.08      0.84 o 
  -2   8   5        8.15        8.46      0.79 o 
  -1   8   5        0.00        0.14      0.46 o 
   0   8   5      124.92      128.57      4.66 o 
   1   8   5      130.75      152.12      5.51 o 
   2   8   5        1.80        1.91      0.74 o 
   3   8   5       53.64       60.48      5.92 o 
   4   8   5        1.96        1.64      1.14 o 
  -4   9   5        1.54        1.87      1.06 o 
  -3   9   5       11.04        9.04      1.40 o 
  -2   9   5       35.63       33.24      1.68 o 
  -1   9   5        0.00        0.00      0.50 o 
   0   9   5      243.92      245.84     10.88 o 
   1   9   5       16.34       18.74      1.50 o 
   2   9   5        0.72        1.09      1.02 o 
   3   9   5        0.28        1.91      0.89 o 
  -4  10   5        2.09        2.74      1.58 o 
  -3  10   5        2.10        3.37      1.17 o 
  -2  10   5        0.26        0.00      1.12 o 
  -1  10   5       16.87       15.76      1.48 o 
   0  10   5       40.00       36.82      2.05 o 
   1  10   5        0.94        0.77      0.75 o 
   2  10   5        4.62        5.75      1.16 o 
   3  10   5        0.14        0.00      0.82 o 
  -3  11   5        1.60        1.64      1.12 o 
  -2  11   5       17.14       15.08      1.81 o 
  -1  11   5        0.19        0.00      0.67 o 
   0  11   5       35.06       34.63      2.02 o 
   1  11   5        0.06        0.00      0.86 o 
   2  11   5        6.36        6.58      1.96 o 
  -2  12   5        6.76        7.31      1.46 o 
  -1  12   5        9.55       12.66      1.93 o 
   0  12   5        0.16        0.85      0.92 o 
  -2 -12   6        1.21        0.86      1.19 o 
  -1 -12   6       16.70       19.37      1.94 o 
   0 -12   6        8.33        7.11      1.37 o 
   1 -12   6        0.17        0.00      0.98 o 
   2 -12   6        3.74        3.51      1.33 o 
  -3 -11   6        1.26        4.57      2.49 o 
  -2 -11   6        0.67        1.35      1.01 o 
  -1 -11   6       25.42       27.15      2.58 o 
   0 -11   6        8.09        5.45      1.95 o 
   1 -11   6        9.42        6.92      1.40 o 
   2 -11   6        0.04        1.10      1.02 o 
   3 -11   6        0.45        1.42      1.37 o 
  -4 -10   6        2.69        2.16      2.57 o 
  -3 -10   6        0.10        0.00      1.91 o 
  -2 -10   6        0.20        0.03      0.87 o 
  -1 -10   6        3.24        1.80      0.93 o 
   0 -10   6        1.73        0.00      1.08 o 
   1 -10   6        0.80        0.83      0.87 o 
   2 -10   6        1.78        3.69      2.45 o 
   3 -10   6        8.46        7.78      2.49 o 
  -4  -9   6        0.30        1.66      1.99 o 
  -3  -9   6        4.34        6.73      2.57 o 
  -2  -9   6        2.40        2.08      0.79 o 
  -1  -9   6        1.33        2.76      1.25 o 
   0  -9   6        1.04        0.00      1.79 o 
   1  -9   6       51.05       59.40      3.28 o 
   2  -9   6       34.52       34.94      2.46 o 
   3  -9   6        0.02        0.01      1.16 o 
   4  -9   6        0.02        1.71      1.08 o 
  -5  -8   6        0.02        0.00      2.16 o 
  -4  -8   6        0.62        0.58      2.41 o 
  -3  -8   6        3.09        6.54      1.07 o 
  -2  -8   6       14.61       11.52      1.91 o 
  -1  -8   6       82.04       72.54      3.62 o 
   0  -8   6        1.65        2.17      0.84 o 
   1  -8   6       31.06       37.73      2.36 o 
   2  -8   6       89.14       88.28      4.35 o 
   3  -8   6       60.01       62.26      3.44 o 
   4  -8   6       11.80       14.09      1.60 o 
  -5  -7   6        9.00        5.40      2.91 o 
  -4  -7   6        1.95        2.16      2.41 o 
  -3  -7   6        0.37        0.04      0.64 o 
  -2  -7   6       20.78       28.92      1.87 o 
  -1  -7   6      142.44      164.98      7.27 o 
   0  -7   6       79.20       74.59      3.76 o 
   1  -7   6       13.04       11.16      1.27 o 
   2  -7   6      202.32      204.76      8.78 o 
   3  -7   6       10.95       11.08      1.41 o 
   4  -7   6        2.01        2.47      0.97 o 
   5  -7   6        4.29        3.57      1.49 o 
  -5  -6   6        3.12        6.48      3.07 o 
  -4  -6   6        0.35        1.58      2.16 o 
  -3  -6   6        0.26        0.00      0.58 o 
  -2  -6   6        4.00        4.38      0.73 o 
  -1  -6   6        0.28        0.00      0.34 o 
   0  -6   6       66.33       77.97      6.84 o 
   1  -6   6      503.70      525.63     21.37 o 
   2  -6   6        3.61        6.02      1.08 o 
   3  -6   6        4.18        3.54      1.25 o 
   4  -6   6       69.66       72.77      3.91 o 
  -5  -5   6       28.63       26.61      4.41 o 
  -4  -5   6        1.46        1.25      2.08 o 
  -3  -5   6        4.00        5.81      2.33 o 
  -2  -5   6       14.39       18.30      0.97 o 
  -1  -5   6        0.45        0.47      0.69 o 
   0  -5   6      487.38      551.42     22.39 o 
   1  -5   6      175.13      210.19     19.78 o 
   2  -5   6       97.36       84.12      4.08 o 
   3  -5   6        4.01        6.03      1.02 o 
   4  -5   6       20.22       19.61      1.74 o 
   5  -5   6       21.10       19.03      2.74 o 
  -6  -4   6        0.34        1.16      2.82 o 
  -5  -4   6        0.00        1.33      2.24 o 
  -4  -4   6       32.67       30.53      4.16 o 
  -3  -4   6       70.22       79.85      6.59 o 
  -2  -4   6      152.34      123.02      4.28 o 
  -1  -4   6      411.55      470.08     19.12 o 
   0  -4   6        8.87        6.56      0.91 o 
   1  -4   6      514.43      547.70     22.18 o 
   2  -4   6       38.94       38.39      2.26 o 
   3  -4   6       31.70       28.85      2.67 o 
   4  -4   6       58.99       42.09      2.48 o 
   5  -4   6        0.74        0.83      1.33 o 
  -6  -3   6        0.14        1.58      2.32 o 
  -5  -3   6       64.93       59.24      6.00 o 
  -4  -3   6        9.77       15.37      3.07 o 
  -3  -3   6        0.24        0.00      1.16 o 
  -2  -3   6       56.31       68.47      4.38 o 
  -1  -3   6      737.04      630.29     20.37 o 
   0  -3   6       34.19       33.99      1.79 o 
   1  -3   6        0.04        0.24      0.53 o 
   2  -3   6       48.28       59.30      2.51 o 
   3  -3   6       61.35       71.65      2.89 o 
   4  -3   6        2.87        4.15      1.83 o 
   5  -3   6       27.51       27.10      3.33 o 
  -6  -2   6        2.12        1.99      2.49 o 
  -5  -2   6        0.01        0.00      1.99 o 
  -4  -2   6       29.35       20.21      3.58 o 
  -3  -2   6       70.72       79.39      6.76 o 
  -2  -2   6      693.71      667.93     29.37 o 
  -1  -2   6        2.55        2.64      0.46 o 
   0  -2   6      172.32      157.41      6.07 o 
   1  -2   6      128.03      115.48      5.92 o 
   2  -2   6        4.98        2.67      0.62 o 
   3  -2   6       27.97       31.02      1.72 o 
   4  -2   6        0.88        0.33      1.25 o 
   5  -2   6        0.50        1.33      1.49 o 
   6  -2   6        2.75        3.32      1.83 o 
  -6  -1   6        0.32        1.49      2.82 o 
  -5  -1   6        0.12        0.42      2.57 o 
  -4  -1   6        5.22        7.72      2.66 o 
  -3  -1   6        4.74        7.31      2.66 o 
  -2  -1   6      127.38      131.54      4.56 o 
  -1  -1   6       77.60      105.51      3.31 o 
   0  -1   6       16.67       23.68      2.30 o 
   1  -1   6     1346.74     1297.98     51.44 o 
   2  -1   6      157.16      171.12      5.91 o 
   3  -1   6       48.59       43.48      3.67 o 
   4  -1   6      165.14      211.01     12.91 o 
   5  -1   6        1.52        0.00      1.25 o 
   6  -1   6        1.44        0.42      1.58 o 
  -6   0   6        2.32        4.15      3.16 o 
  -5   0   6       33.78       24.95      4.58 o 
  -4   0   6       21.47       25.18      1.21 o 
  -3   0   6       15.70       24.66      3.20 o 
  -2   0   6        5.24        7.33      0.58 o 
  -1   0   6     2272.54     2311.16     64.20 o 
   0   0   6      847.83      920.33     30.25 o 
   1   0   6     1072.70     1107.25     30.61 o 
   2   0   6       53.30       57.10      2.50 o 
   3   0   6        8.11        7.56      1.50 o 
   4   0   6        8.31        5.23      1.83 o 
   5   0   6       15.30        8.56      2.08 o 
   6   0   6        2.20        0.00      1.66 o 
  -6   1   6       11.45        8.72      3.82 o 
  -5   1   6        0.01        0.00      0.72 o 
  -4   1   6       26.65       28.76      2.38 o 
  -3   1   6       77.36      100.30      3.48 o 
  -2   1   6       78.42       75.30      3.95 o 
  -1   1   6      385.97      383.72     10.87 o 
   0   1   6      245.35      243.80      6.17 o 
   1   1   6        0.36        0.00      0.32 o 
   2   1   6        2.23        1.12      0.31 o 
   3   1   6       67.64       72.71      3.44 o 
   4   1   6      310.23      346.33     13.76 o 
   5   1   6        1.22        0.34      0.91 o 
  -6   2   6        0.37        3.65      3.65 o 
  -5   2   6        0.02        0.00      0.67 o 
  -4   2   6       95.11      115.02      5.11 o 
  -3   2   6        6.13        7.72      0.61 o 
  -2   2   6      102.46       96.59      4.52 o 
  -1   2   6        8.21        6.21      0.42 o 
   0   2   6       21.53       41.94      1.48 o 
   1   2   6       22.10       19.04      0.92 o 
   2   2   6      212.64      219.59      6.32 o 
   3   2   6      204.33      195.95      9.13 o 
   4   2   6       86.29       86.52      4.17 o 
   5   2   6       21.27       18.85      3.53 o 
  -6   3   6        1.14        1.66      3.65 o 
  -5   3   6        9.63       11.30      1.23 o 
  -4   3   6        2.88        4.26      0.79 o 
  -3   3   6        8.49        5.81      0.63 o 
  -2   3   6      448.59      449.80     14.35 o 
  -1   3   6      108.17       96.88      3.39 o 
   0   3   6       66.48       72.54      2.99 o 
   1   3   6       30.64       35.67      1.32 o 
   2   3   6      166.03      150.62      4.48 o 
   3   3   6        4.13        4.96      0.58 o 
   4   3   6       14.80       26.62      2.95 o 
   5   3   6        0.41        0.00      0.87 o 
  -6   4   6        0.18        0.25      1.41 o 
  -5   4   6        0.00        0.00      0.76 o 
  -4   4   6      120.58      121.75      5.43 o 
  -3   4   6       20.45       16.63      1.58 o 
  -2   4   6       44.51       57.77      3.97 o 
  -1   4   6       19.66       17.94      1.01 o 
   0   4   6       80.04      106.05      3.71 o 
   1   4   6      326.22      358.77     11.63 o 
   2   4   6        5.91        6.70      0.65 o 
   3   4   6       56.74       57.14      2.38 o 
   4   4   6        0.02        0.00      0.75 o 
   5   4   6        0.03        0.89      1.03 o 
  -6   5   6        8.31       10.45      1.52 o 
  -5   5   6        3.19        2.32      0.96 o 
  -4   5   6        3.83        4.35      0.96 o 
  -3   5   6       53.50       57.70      3.46 o 
  -2   5   6       29.24       26.15      3.87 o 
  -1   5   6        9.18        8.43      0.87 o 
   0   5   6       15.79       15.84      0.96 o 
   1   5   6       30.12       33.10      1.59 o 
   2   5   6      531.49      551.23     21.22 o 
   3   5   6       74.49       74.08      3.01 o 
   4   5   6        1.39        0.30      0.84 o 
   5   5   6        2.25        3.51      1.25 o 
  -6   6   6        6.88        6.19      1.31 o 
  -5   6   6        5.17        6.31      1.24 o 
  -4   6   6       10.31        9.39      1.24 o 
  -3   6   6      232.65      230.65      9.79 o 
  -2   6   6       22.54       20.49      1.66 o 
  -1   6   6        6.05        6.32      0.63 o 
   0   6   6      150.39      147.77     11.02 o 
   1   6   6       77.70       64.73      2.60 o 
   2   6   6       64.83       55.93      2.42 o 
   3   6   6       46.50       39.22      2.03 o 
   4   6   6        2.19        1.13      1.04 o 
  -5   7   6        4.80        2.72      2.33 o 
  -4   7   6        3.31        3.24      1.06 o 
  -3   7   6       58.78       77.25      4.02 o 
  -2   7   6       51.08       49.17      2.82 o 
  -1   7   6       41.13       42.74      2.27 o 
   0   7   6       41.89       32.26      2.13 o 
   1   7   6        2.41        3.02      0.76 o 
   2   7   6       42.05       39.18      3.19 o 
   3   7   6       46.05       44.20      2.74 o 
   4   7   6        0.90        1.73      2.32 o 
  -5   8   6        0.29        1.67      1.70 o 
  -4   8   6        1.68        2.41      1.62 o 
  -3   8   6      333.25      368.28     20.99 o 
  -2   8   6       67.05       60.71      2.42 o 
  -1   8   6        8.26        7.54      1.41 o 
   0   8   6      298.78      335.52     16.12 o 
   1   8   6        0.05        0.00      0.85 o 
   2   8   6       20.41       22.01      1.59 o 
   3   8   6        0.53        1.03      0.82 o 
   4   8   6        2.07        1.06      1.37 o 
  -4   9   6       21.80       30.27      3.57 o 
  -3   9   6        0.17        0.72      0.97 o 
  -2   9   6        0.63        0.00      0.48 o 
  -1   9   6       72.52       71.48      2.95 o 
   0   9   6      145.19      149.48      5.40 o 
   1   9   6        0.10        0.51      0.73 o 
   2   9   6        2.11        0.73      0.78 o 
   3   9   6        0.73        0.96      0.87 o 
  -4  10   6        2.41        0.58      1.62 o 
  -3  10   6        3.32        3.43      1.26 o 
  -2  10   6        2.99        2.62      1.24 o 
  -1  10   6        2.61        1.10      0.71 o 
   0  10   6        5.33        5.13      0.90 o 
   1  10   6        0.23        0.17      0.76 o 
   2  10   6        0.23        2.27      0.91 o 
  -3  11   6        2.90        2.11      2.53 o 
  -2  11   6       11.02        8.96      2.41 o 
  -1  11   6        1.66        0.93      0.74 o 
   0  11   6       15.20       11.29      1.21 o 
   1  11   6        0.53        0.49      0.85 o 
  -1  12   6        0.18        1.02      1.83 o 
   0  12   6        0.04        0.00      0.87 o 
  -2 -12   7        3.42        3.32      2.49 o 
  -1 -12   7        6.90        6.63      1.40 o 
   0 -12   7        0.80        1.11      1.06 o 
   1 -12   7        3.00        1.31      0.98 o 
   2 -12   7       24.11       24.17      2.30 o 
  -3 -11   7        0.12        0.00      1.99 o 
  -2 -11   7        0.25        0.74      1.00 o 
  -1 -11   7        0.42        0.20      0.88 o 
   0 -11   7        6.62        4.63      1.18 o 
   1 -11   7        3.69        4.82      1.25 o 
   2 -11   7        0.95        0.00      1.41 o 
   3 -11   7        4.79        5.33      1.38 o 
  -4 -10   7        0.47        0.17      2.49 o 
  -3 -10   7       13.79        5.15      2.49 o 
  -2 -10   7        7.67        4.79      1.07 o 
  -1 -10   7        7.42        8.06      2.12 o 
   0 -10   7        3.07        3.87      1.07 o 
   1 -10   7        6.48        5.63      1.21 o 
   2 -10   7       22.89       21.41      1.98 o 
   3 -10   7       12.14       11.49      2.58 o 
  -4  -9   7        0.18        0.25      2.24 o 
  -3  -9   7        7.34        8.47      2.66 o 
  -2  -9   7        0.67        0.00      0.63 o 
  -1  -9   7        1.40        0.76      0.77 o 
   0  -9   7        7.67        6.23      1.33 o 
   1  -9   7        0.81        0.00      0.80 o 
   2  -9   7       57.25       62.19      3.47 o 
   3  -9   7        2.08        1.11      0.88 o 
   4  -9   7        0.68        0.94      1.08 o 
  -5  -8   7        0.00        2.08      2.74 o 
  -4  -8   7        0.16        0.00      2.41 o 
  -3  -8   7       24.09       18.46      3.74 o 
  -2  -8   7        1.57        0.00      0.63 o 
  -1  -8   7        8.54        9.20      1.13 o 
   0  -8   7       26.68       25.53      1.86 o 
   1  -8   7        7.48        8.38      1.23 o 
   2  -8   7        7.25        5.90      1.12 o 
   3  -8   7        3.20        2.87      1.05 o 
   4  -8   7       12.40       11.75      1.51 o 
  -5  -7   7        0.04        0.00      2.57 o 
  -4  -7   7        5.49        8.47      3.24 o 
  -3  -7   7        0.03        0.00      0.58 o 
  -2  -7   7       18.23       15.71      2.23 o 
  -1  -7   7        0.67        0.69      0.55 o 
   0  -7   7        2.80        1.66      0.80 o 
   1  -7   7       83.74       81.31      4.05 o 
   2  -7   7       90.78       83.86      6.93 o 
   3  -7   7       37.13       52.58      4.41 o 
   4  -7   7        0.01        0.51      0.87 o 
   5  -7   7        0.87        0.91      1.49 o 
  -5  -6   7        0.02        0.00      2.49 o 
  -4  -6   7        0.41        0.00      2.32 o 
  -3  -6   7        6.69        9.61      0.95 o 
  -2  -6   7       81.52       83.89      3.15 o 
  -1  -6   7       19.08       17.81      2.49 o 
   0  -6   7       31.47       33.17      3.66 o 
   1  -6   7       83.54       77.70      6.60 o 
   2  -6   7       48.06       53.55      3.03 o 
   3  -6   7       44.45       44.45      2.76 o 
   4  -6   7        1.68        0.84      0.91 o 
   5  -6   7        1.40        2.57      1.58 o 
  -6  -5   7        0.22        0.00      2.74 o 
  -5  -5   7        0.04        0.00      2.32 o 
  -4  -5   7        0.86        0.00      1.99 o 
  -3  -5   7        1.76        1.41      1.74 o 
  -2  -5   7       22.01       26.83      2.09 o 
  -1  -5   7        0.30        0.41      0.45 o 
   0  -5   7        8.70       10.50      1.23 o 
   1  -5   7        2.75        7.06      2.03 o 
   2  -5   7        3.44        1.86      1.16 o 
   3  -5   7      356.53      399.00     16.44 o 
   4  -5   7        3.58        1.41      1.49 o 
   5  -5   7        1.13        1.49      1.66 o 
  -6  -4   7        1.08        1.66      2.91 o 
  -5  -4   7        0.02        0.00      1.91 o 
  -4  -4   7        0.08        0.00      1.74 o 
  -3  -4   7       50.25       41.32      4.75 o 
  -2  -4   7      677.93      693.66     44.56 o 
  -1  -4   7      239.51      232.76     11.45 o 
   0  -4   7        9.93       13.43      1.31 o 
   1  -4   7      166.86      156.33      7.00 o 
   2  -4   7      135.27      162.68     10.69 o 
   3  -4   7      335.15      340.87     11.61 o 
   4  -4   7       23.61       21.20      2.91 o 
   5  -4   7        0.21        0.00      1.66 o 
  -6  -3   7        1.19        5.56      2.99 o 
  -5  -3   7        4.22        5.65      2.82 o 
  -4  -3   7        4.12        3.99      2.16 o 
  -3  -3   7       84.25       74.50      6.43 o 
  -2  -3   7     1193.26     1151.58     36.86 o 
  -1  -3   7       11.28       14.73      1.37 o 
   0  -3   7        9.98       12.95      1.79 o 
   1  -3   7        9.33        8.93      1.03 o 
   2  -3   7      147.64      165.62     10.46 o 
   3  -3   7       13.25        5.71      0.76 o 
   4  -3   7       27.72       22.95      3.08 o 
   5  -3   7        0.03        0.00      1.49 o 
  -6  -2   7        7.60       11.79      3.57 o 
  -5  -2   7       10.62       14.04      3.32 o 
  -4  -2   7       13.53       13.21      3.16 o 
  -3  -2   7       16.47       20.95      3.82 o 
  -2  -2   7     4150.12     4215.28    133.91 o 
  -1  -2   7      495.16      465.98     35.47 o 
   0  -2   7        2.69        1.37      0.65 o 
   1  -2   7      499.90      485.03     16.33 o 
   2  -2   7       76.80       90.71      3.63 o 
   3  -2   7       81.81       92.26      4.22 o 
   4  -2   7        2.16        0.25      1.16 o 
   5  -2   7        6.87        4.82      1.66 o 
  -6  -1   7        0.35        0.42      2.57 o 
  -5  -1   7        6.33        3.24      2.66 o 
  -4  -1   7        8.08       10.63      3.07 o 
  -3  -1   7      124.91      145.30      6.57 o 
  -2  -1   7        0.19        0.02      0.44 o 
  -1  -1   7      325.52      301.27     10.36 o 
   0  -1   7        0.63        1.98      0.48 o 
   1  -1   7        6.50        6.49      0.72 o 
   2  -1   7        4.22        5.06      0.56 o 
   3  -1   7       92.54       78.09      5.60 o 
   4  -1   7       14.42       18.36      2.74 o 
   5  -1   7        0.02        0.83      1.58 o 
  -6   0   7        1.60        0.00      2.91 o 
  -5   0   7       36.69       39.77      5.74 o 
  -4   0   7        0.22        0.77      0.92 o 
  -3   0   7        1.12        3.07      0.57 o 
  -2   0   7       68.48      100.11      5.83 o 
  -1   0   7      970.35      997.56     28.09 o 
   0   0   7      101.25      144.10      5.25 o 
   1   0   7       42.79       31.74      1.60 o 
   2   0   7      182.69      182.48      6.30 o 
   3   0   7       18.64       17.04      2.49 o 
   4   0   7       14.81        8.81      2.08 o 
   5   0   7        0.05        0.42      1.58 o 
  -6   1   7       12.70        7.73      3.82 o 
  -5   1   7       30.13       33.67      2.30 o 
  -4   1   7        0.11        0.00      0.56 o 
  -3   1   7        0.13        0.00      0.46 o 
  -2   1   7      780.45      826.03     26.51 o 
  -1   1   7       67.20       71.59      2.67 o 
   0   1   7      136.46      173.37      5.05 o 
   1   1   7      587.65      678.89     22.29 o 
   2   1   7       21.34       31.92      1.75 o 
   3   1   7       43.32       33.10      2.08 o 
   4   1   7      336.79      329.12     18.59 o 
   5   1   7        0.95        0.00      1.25 o 
  -6   2   7        0.49        2.82      3.74 o 
  -5   2   7        0.14        0.00      0.74 o 
  -4   2   7       13.43       12.74      1.17 o 
  -3   2   7       43.57       39.72      1.71 o 
  -2   2   7      344.06      397.06     12.94 o 
  -1   2   7      155.77      169.32      5.01 o 
   0   2   7      392.26      457.56     15.67 o 
   1   2   7      596.66      659.48     18.35 o 
   2   2   7       92.48       85.25      2.71 o 
   3   2   7      443.22      450.99     17.58 o 
   4   2   7        0.67        1.16      1.66 o 
   5   2   7        9.31        8.26      1.17 o 
  -6   3   7        2.53        6.06      4.07 o 
  -5   3   7        0.83        0.92      0.84 o 
  -4   3   7        4.22        2.78      0.80 o 
  -3   3   7        5.66        6.96      0.54 o 
  -2   3   7       30.38       25.13      1.17 o 
  -1   3   7        2.30        2.09      0.51 o 
   0   3   7      127.24      125.92      5.52 o 
   1   3   7       33.46       27.35      1.16 o 
   2   3   7       18.84       21.90      1.69 o 
   3   3   7       36.05       40.92      2.51 o 
   4   3   7       48.18       52.19      7.03 o 
   5   3   7        1.13        1.81      0.96 o 
  -6   4   7        0.00        0.00      1.33 o 
  -5   4   7        0.22        0.00      0.80 o 
  -4   4   7        3.14        0.60      0.73 o 
  -3   4   7       94.97       94.02      3.33 o 
  -2   4   7        8.50       10.29      0.74 o 
  -1   4   7      185.17      197.40      6.61 o 
   0   4   7      146.79      156.38      5.32 o 
   1   4   7        8.27        6.15      0.70 o 
   2   4   7       16.95       24.00      1.44 o 
   3   4   7        3.27        1.99      0.57 o 
   4   4   7       19.77       21.54      3.91 o 
   5   4   7        2.05        4.53      1.14 o 
  -6   5   7        0.90        0.50      1.58 o 
  -5   5   7       10.92       16.88      3.45 o 
  -4   5   7        2.45        6.93      1.14 o 
  -3   5   7        8.44        7.03      1.58 o 
  -2   5   7       61.41       57.12      2.97 o 
  -1   5   7       33.42       36.14      2.29 o 
   0   5   7        5.58        8.22      0.73 o 
   1   5   7       60.39       64.23      2.56 o 
   2   5   7       17.97       17.14      1.22 o 
   3   5   7        2.14        2.12      0.66 o 
   4   5   7        8.42        9.48      1.40 o 
   5   5   7        0.88        0.17      0.94 o 
  -5   6   7       10.32       13.86      1.63 o 
  -4   6   7        0.17        0.85      0.87 o 
  -3   6   7        1.19        1.46      1.16 o 
  -2   6   7       27.38       25.15      2.05 o 
  -1   6   7      123.23      128.78      5.61 o 
   0   6   7        0.22        0.58      0.50 o 
   1   6   7       10.13        8.40      1.29 o 
   2   6   7        2.47        1.60      0.66 o 
   3   6   7       18.29       19.87      1.47 o 
   4   6   7        2.75        1.73      1.08 o 
  -5   7   7        0.12        0.06      0.99 o 
  -4   7   7        3.04        3.37      1.11 o 
  -3   7   7        0.03        0.00      1.00 o 
  -2   7   7        8.91       10.83      1.40 o 
  -1   7   7        1.77        1.05      0.52 o 
   0   7   7      286.95      281.04     16.33 o 
   1   7   7        0.50        0.00      0.56 o 
   2   7   7        2.28        2.51      0.83 o 
   3   7   7       17.76       15.49      1.60 o 
   4   7   7        1.70        5.38      1.38 o 
  -5   8   7        1.01        2.42      1.26 o 
  -4   8   7        1.11        2.74      1.18 o 
  -3   8   7       14.60       11.74      2.04 o 
  -2   8   7        1.26        0.60      0.91 o 
  -1   8   7       91.38       94.98      4.35 o 
   0   8   7       92.63       80.00      4.97 o 
   1   8   7        2.43        0.98      0.75 o 
   2   8   7        3.52        2.25      0.85 o 
   3   8   7        1.16        0.53      0.92 o 
  -4   9   7       57.28       60.73      3.83 o 
  -3   9   7        1.15        0.00      0.95 o 
  -2   9   7        5.26        7.78      1.39 o 
  -1   9   7       57.44       59.70      2.60 o 
   0   9   7       41.41       32.51      1.92 o 
   1   9   7       15.15       14.05      1.28 o 
   2   9   7        1.81        2.94      1.22 o 
   3   9   7        0.10        0.04      1.20 o 
  -3  10   7       10.75        9.39      1.54 o 
  -2  10   7        0.30        0.00      1.05 o 
  -1  10   7        7.54        7.93      1.00 o 
   0  10   7        4.85        2.84      0.84 o 
   1  10   7       18.21       16.69      1.45 o 
   2  10   7        0.29        0.02      0.87 o 
  -2  11   7        1.22        1.14      1.32 o 
  -1  11   7        5.65        3.41      1.49 o 
   0  11   7        1.76        1.04      0.80 o 
   1  11   7        0.68        0.39      0.88 o 
  -2 -12   8        4.51       10.38      3.40 o 
  -1 -12   8       27.61       29.12      2.39 o 
   0 -12   8        0.28        1.14      1.18 o 
   1 -12   8        1.00        2.70      2.03 o 
  -3 -11   8        1.74        0.00      2.66 o 
  -2 -11   8        0.54        0.00      2.24 o 
  -1 -11   8        7.24        9.15      1.45 o 
   0 -11   8        3.26        3.12      1.12 o 
   1 -11   8       28.23       31.62      2.43 o 
   2 -11   8        0.21        1.07      0.96 o 
  -4 -10   8        0.54        0.00      2.41 o 
  -3 -10   8        0.42        0.00      2.49 o 
  -2 -10   8        0.03        0.00      0.83 o 
  -1 -10   8        3.75        5.47      1.37 o 
   0 -10   8        3.87        4.29      1.83 o 
   1 -10   8        1.56        1.71      2.03 o 
   2 -10   8        2.84        4.12      1.17 o 
   3 -10   8        0.03        0.00      1.06 o 
  -4  -9   8        4.97        3.82      2.57 o 
  -3  -9   8        9.18       10.05      3.16 o 
  -2  -9   8        4.56        5.34      1.12 o 
  -1  -9   8        3.46        1.97      0.83 o 
   0  -9   8       43.16       50.88      3.03 o 
   1  -9   8       57.79       52.74      3.08 o 
   2  -9   8      100.58      112.05      5.40 o 
   3  -9   8        0.26        0.00      0.88 o 
   4  -9   8        8.92       12.79      2.24 o 
  -5  -8   8        0.07        1.41      3.07 o 
  -4  -8   8        4.55        2.08      2.66 o 
  -3  -8   8        1.26        3.24      2.57 o 
  -2  -8   8       22.31       30.06      2.45 o 
  -1  -8   8        0.01        0.20      0.63 o 
   0  -8   8       12.46       12.92      1.42 o 
   1  -8   8      140.84      145.49      6.58 o 
   2  -8   8        0.03        0.00      0.69 o 
   3  -8   8       11.49       14.30      1.74 o 
   4  -8   8        4.40        3.57      1.49 o 
  -5  -7   8        1.02        1.66      2.82 o 
  -4  -7   8        0.00        0.00      2.49 o 
  -3  -7   8        0.33        0.33      2.08 o 
  -2  -7   8        5.70        7.68      0.94 o 
  -1  -7   8        6.53        4.82      0.84 o 
   0  -7   8      100.61       89.17      4.33 o 
   1  -7   8       22.89       21.96      1.75 o 
   2  -7   8        1.46        0.91      0.93 o 
   3  -7   8        9.99       13.82      1.67 o 
   4  -7   8        2.43        2.24      1.91 o 
  -5  -6   8        1.12        0.50      2.99 o 
  -4  -6   8        5.01        7.06      2.99 o 
  -3  -6   8        0.02        0.06      0.91 o 
  -2  -6   8       11.49       10.11      1.36 o 
  -1  -6   8       77.00       75.82      5.01 o 
   0  -6   8       18.68       19.68      1.76 o 
   1  -6   8       56.22       62.79      3.37 o 
   2  -6   8        0.12        0.63      0.84 o 
   3  -6   8       29.49       31.96      2.39 o 
   4  -6   8        1.84        3.82      1.91 o 
   5  -6   8        4.93        6.56      2.24 o 
  -6  -5   8        0.23        1.58      2.91 o 
  -5  -5   8       18.35       23.27      4.24 o 
  -4  -5   8        3.06        0.00      1.66 o 
  -3  -5   8        9.64        9.30      3.07 o 
  -2  -5   8       10.36        9.84      0.74 o 
  -1  -5   8        8.50       12.91      1.48 o 
   0  -5   8       92.97       89.52      4.47 o 
   1  -5   8       24.22       29.15      2.18 o 
   2  -5   8       57.65       47.15      2.79 o 
   3  -5   8        0.27        0.81      1.08 o 
   4  -5   8       25.91       24.28      3.33 o 
   5  -5   8        2.05        1.49      1.66 o 
  -6  -4   8        0.10        1.16      2.74 o 
  -5  -4   8        0.20        3.16      2.74 o 
  -4  -4   8        0.02        0.42      2.08 o 
  -3  -4   8       56.83       50.42      5.17 o 
  -2  -4   8      206.67      227.12     12.20 o 
  -1  -4   8       64.42       59.98      5.20 o 
   0  -4   8       75.31       62.56      3.29 o 
   1  -4   8        0.80        0.73      0.77 o 
   2  -4   8        0.84        0.65      0.84 o 
   3  -4   8        1.64        5.48      0.95 o 
   4  -4   8        7.84        3.65      1.58 o 
   5  -4   8        4.83        1.33      1.83 o 
  -6  -3   8        0.02        0.00      2.57 o 
  -5  -3   8        3.08        3.32      2.49 o 
  -4  -3   8        9.64       13.87      3.16 o 
  -3  -3   8      144.54      159.04     11.49 o 
  -2  -3   8        0.22        0.45      0.37 o 
  -1  -3   8      259.16      249.18     21.89 o 
   0  -3   8        3.18        3.10      0.80 o 
   1  -3   8      678.76      775.36     31.24 o 
   2  -3   8        4.97        5.81      1.27 o 
   3  -3   8       33.41       36.61      2.87 o 
   4  -3   8       10.17        9.39      2.33 o 
   5  -3   8        0.00        0.00      1.25 o 
  -6  -2   8        1.19        1.66      2.66 o 
  -5  -2   8        6.90        6.89      3.16 o 
  -4  -2   8        7.34        1.74      2.16 o 
  -3  -2   8       11.92       12.22      3.49 o 
  -2  -2   8        0.04        0.47      0.58 o 
  -1  -2   8      692.41      512.60     68.06 o 
   0  -2   8        3.38        4.40      1.62 o 
   1  -2   8      141.96      167.90     11.07 o 
   2  -2   8       98.60       97.55      9.78 o 
   3  -2   8        1.50        0.32      0.34 o 
   4  -2   8        4.17        7.23      2.08 o 
   5  -2   8        5.06        3.24      1.99 o 
  -6  -1   8        3.58        3.16      2.99 o 
  -5  -1   8        2.96        8.55      3.57 o 
  -4  -1   8       27.75       25.28      4.41 o 
  -3  -1   8      598.59      623.23     20.33 o 
  -2  -1   8       54.88       67.04      2.67 o 
  -1  -1   8       79.42       58.27      2.47 o 
   0  -1   8      112.40      122.78      5.74 o 
   1  -1   8      319.10      400.30     13.51 o 
   2  -1   8        0.29        0.25      0.39 o 
   3  -1   8       77.89       97.25      4.38 o 
   4  -1   8       40.43       23.71      3.00 o 
   5  -1   8        2.65        2.24      1.66 o 
  -6   0   8        1.76        4.57      3.32 o 
  -5   0   8        6.20        2.41      2.91 o 
  -4   0   8       23.96       23.15      2.97 o 
  -3   0   8       43.89       58.05      3.79 o 
  -2   0   8      315.07      330.95     11.05 o 
  -1   0   8      123.29      107.05      7.50 o 
   0   0   8      143.47      135.50      5.06 o 
   1   0   8       48.39       50.65      2.28 o 
   2   0   8      161.63      157.22      6.43 o 
   3   0   8       33.74       39.27      3.99 o 
   4   0   8       47.89       58.76      4.99 o 
   5   0   8        0.01        1.33      1.58 o 
  -6   1   8        0.05        0.00      2.91 o 
  -5   1   8        3.47        2.66      3.32 o 
  -4   1   8       34.46       36.51      2.92 o 
  -3   1   8        0.31        0.43      0.71 o 
  -2   1   8       29.65       32.94      1.46 o 
  -1   1   8       68.61       71.50      2.71 o 
   0   1   8        8.26       10.38      0.88 o 
   1   1   8       13.92       13.51      1.24 o 
   2   1   8        4.11        2.04      0.54 o 
   3   1   8       38.83       36.45      3.83 o 
   4   1   8        7.68        9.72      2.24 o 
   5   1   8        3.35        4.98      1.99 o 
  -6   2   8        1.43        2.49      3.90 o 
  -5   2   8        4.08        2.99      1.16 o 
  -4   2   8       28.93       28.20      1.89 o 
  -3   2   8        0.55        0.00      0.45 o 
  -2   2   8      102.97      111.95      5.04 o 
  -1   2   8      250.25      210.72      7.00 o 
   0   2   8     1034.83     1333.08     52.81 o 
   1   2   8      248.86      283.33      9.59 o 
   2   2   8       23.95       22.78      2.25 o 
   3   2   8      147.57      154.96      6.42 o 
   4   2   8        0.28        0.80      0.89 o 
   5   2   8        2.55        3.07      1.99 o 
  -6   3   8        0.37        2.91      3.82 o 
  -5   3   8        9.60       11.44      1.32 o 
  -4   3   8       10.06       11.89      1.31 o 
  -3   3   8       11.49       10.33      0.84 o 
  -2   3   8        7.69       10.64      1.04 o 
  -1   3   8       20.52       21.24      1.61 o 
   0   3   8       53.02       68.55      3.36 o 
   1   3   8       36.47       34.96      1.61 o 
   2   3   8        5.03        5.94      0.62 o 
   3   3   8        1.00        0.00      0.75 o 
   4   3   8        0.40        1.84      0.91 o 
   5   3   8        4.09        5.10      1.12 o 
  -6   4   8        9.53       14.04      2.74 o 
  -5   4   8        0.50        0.79      0.93 o 
  -4   4   8        0.17        0.72      0.85 o 
  -3   4   8        0.47        0.00      0.37 o 
  -2   4   8       13.76        9.84      0.89 o 
  -1   4   8        1.53        1.55      1.45 o 
   0   4   8       54.19       44.07      2.47 o 
   1   4   8        1.38        0.72      0.47 o 
   2   4   8      379.10      418.12     13.62 o 
   3   4   8        0.21        0.00      0.49 o 
   4   4   8        3.18        1.18      1.79 o 
   5   4   8        0.00        0.00      0.92 o 
  -6   5   8        0.41        0.00      1.74 o 
  -5   5   8        1.46        0.19      0.91 o 
  -4   5   8        7.93        6.78      2.62 o 
  -3   5   8       17.99       16.44      2.49 o 
  -2   5   8       82.33       76.87      2.92 o 
  -1   5   8       17.79       17.69      3.91 o 
   0   5   8       34.61       32.99      1.57 o 
   1   5   8        0.10        0.12      0.47 o 
   2   5   8      204.04      209.34      7.55 o 
   3   5   8        9.44        6.99      0.87 o 
   4   5   8        0.00        0.87      0.93 o 
  -5   6   8        1.01        0.77      0.97 o 
  -4   6   8        0.15        1.67      0.99 o 
  -3   6   8      102.46       92.73      8.39 o 
  -2   6   8        7.02       12.24      1.87 o 
  -1   6   8       90.93       97.31      4.77 o 
   0   6   8      157.97      165.70      5.76 o 
   1   6   8       11.87       12.59      1.05 o 
   2   6   8      178.53      204.90     10.86 o 
   3   6   8        1.82        1.88      1.12 o 
   4   6   8        0.04        0.00      1.99 o 
  -5   7   8        0.49        0.12      1.05 o 
  -4   7   8       12.06       10.87      1.60 o 
  -3   7   8       30.64       20.25      4.24 o 
  -2   7   8       20.60       18.06      2.41 o 
  -1   7   8      102.78       94.72      4.51 o 
   0   7   8      315.51      319.60     16.89 o 
   1   7   8        0.08        0.00      0.85 o 
   2   7   8      107.20      111.34      4.23 o 
   3   7   8       11.56        9.55      1.38 o 
   4   7   8        3.49        1.22      1.04 o 
  -4   8   8        3.72        1.95      1.05 o 
  -3   8   8       22.18       20.91      2.05 o 
  -2   8   8       20.30       15.70      4.28 o 
  -1   8   8      110.90      119.27      4.44 o 
   0   8   8        0.60        0.00      1.12 o 
   1   8   8       11.50        9.41      1.03 o 
   2   8   8       32.39       33.66      2.34 o 
   3   8   8        3.17        2.48      1.25 o 
  -4   9   8        7.66        5.11      1.41 o 
  -3   9   8        0.05        0.53      1.14 o 
  -2   9   8       10.00       12.70      1.76 o 
  -1   9   8       26.20       22.58      1.43 o 
   0   9   8       19.16       20.08      1.52 o 
   1   9   8       22.40       25.41      2.03 o 
   2   9   8        0.21        0.00      0.66 o 
  -3  10   8        2.33        2.14      1.37 o 
  -2  10   8        0.28        0.02      1.16 o 
  -1  10   8       11.47       12.91      1.21 o 
   0  10   8        0.39        0.00      0.73 o 
   1  10   8        1.44        1.59      0.84 o 
   2  10   8        0.54        0.15      0.92 o 
  -2  11   8        8.51        5.92      1.61 o 
  -1  11   8        0.18        2.00      1.26 o 
   0  11   8       13.41       12.73      1.34 o 
  -1 -12   9        0.81        2.34      1.66 o 
   0 -12   9        8.63        9.31      1.60 o 
   1 -12   9        0.95        0.62      1.00 o 
  -3 -11   9        4.60        7.81      2.99 o 
  -2 -11   9        2.85        2.16      2.66 o 
  -1 -11   9        0.00        0.00      0.94 o 
   0 -11   9        0.81        0.00      0.92 o 
   1 -11   9       25.40       29.00      2.95 o 
   2 -11   9        0.00        0.00      1.04 o 
  -3 -10   9        3.01        2.41      2.49 o 
  -2 -10   9        0.30        1.57      1.12 o 
  -1 -10   9        4.07        4.21      1.06 o 
   0 -10   9        6.37        4.72      1.09 o 
   1 -10   9        6.82        8.88      1.46 o 
   2 -10   9        1.54        1.93      1.83 o 
   3 -10   9        0.50        0.00      0.98 o 
  -4  -9   9        3.02        5.90      3.57 o 
  -3  -9   9        0.05        0.00      2.57 o 
  -2  -9   9        0.48        1.73      0.84 o 
  -1  -9   9       11.59       13.79      1.50 o 
   0  -9   9        9.48        8.41      1.33 o 
   1  -9   9       25.44       29.99      2.26 o 
   2  -9   9       22.14       21.43      1.99 o 
   3  -9   9        3.27        4.00      1.18 o 
  -5  -8   9        0.19        1.66      3.32 o 
  -4  -8   9        0.17        1.25      2.66 o 
  -3  -8   9        1.32        0.00      2.32 o 
  -2  -8   9        5.99        5.41      2.95 o 
  -1  -8   9        1.87        2.53      0.84 o 
   0  -8   9       16.42       20.19      1.80 o 
   1  -8   9      117.58      137.84      6.47 o 
   2  -8   9        0.41        0.00      1.49 o 
   3  -8   9        7.90        9.15      1.37 o 
   4  -8   9        0.95        2.16      1.49 o 
  -5  -7   9        0.00        1.00      2.82 o 
  -4  -7   9        0.00        0.00      2.08 o 
  -3  -7   9        5.21        8.31      3.16 o 
  -2  -7   9        0.63        0.58      0.63 o 
  -1  -7   9       25.49       25.94      3.99 o 
   0  -7   9       17.26       19.97      1.73 o 
   1  -7   9        0.00        0.43      1.70 o 
   2  -7   9        3.04        2.39      1.05 o 
   3  -7   9       53.03       46.12      2.97 o 
   4  -7   9        4.00        4.65      1.91 o 
  -5  -6   9        2.58        1.58      2.66 o 
  -4  -6   9        3.19        4.82      2.99 o 
  -3  -6   9        3.38        6.31      2.91 o 
  -2  -6   9       30.49       24.42      1.93 o 
  -1  -6   9        2.33        1.71      0.71 o 
   0  -6   9        0.37        0.63      0.87 o 
   1  -6   9        0.10        1.44      1.08 o 
   2  -6   9        9.84       14.48      3.16 o 
   3  -6   9       60.59       63.06      3.50 o 
   4  -6   9       14.05       14.54      2.74 o 
  -6  -5   9        0.83        3.07      3.07 o 
  -5  -5   9        0.70        4.73      2.57 o 
  -4  -5   9        0.82        0.58      2.16 o 
  -3  -5   9       17.93       14.63      3.32 o 
  -2  -5   9       90.76       78.39      6.17 o 
  -1  -5   9        0.01        0.08      1.16 o 
   0  -5   9       76.89       77.64      6.22 o 
   1  -5   9       13.41        7.07      2.08 o 
   2  -5   9       20.27       21.86      1.85 o 
   3  -5   9      146.99      152.14     14.02 o 
   4  -5   9        8.75        5.98      2.16 o 
   5  -5   9        0.42        0.25      1.58 o 
  -6  -4   9        1.53        2.66      2.91 o 
  -5  -4   9        2.77        0.00      2.33 o 
  -4  -4   9       11.55        6.65      2.82 o 
  -3  -4   9       39.65       29.88      4.58 o 
  -2  -4   9      259.59      215.04     10.17 o 
  -1  -4   9        8.63        5.23      1.88 o 
   0  -4   9       56.36       59.14      3.67 o 
   1  -4   9      324.51      349.02     14.67 o 
   2  -4   9        1.63        0.56      0.82 o 
   3  -4   9       68.55       92.20      4.50 o 
   4  -4   9        3.80        1.74      1.58 o 
   5  -4   9        0.24        0.00      1.66 o 
  -6  -3   9        0.01        0.50      3.07 o 
  -5  -3   9        0.74        1.25      2.49 o 
  -4  -3   9       63.57       63.25      7.08 o 
  -3  -3   9        0.30        0.75      1.99 o 
  -2  -3   9       29.26       31.44      2.29 o 
  -1  -3   9       64.65       43.73      6.68 o 
   0  -3   9        2.35        2.62      0.89 o 
   1  -3   9       37.37       25.61      4.16 o 
   2  -3   9       41.31       44.84      7.49 o 
   3  -3   9        0.82        0.52      1.08 o 
   4  -3   9        2.60        4.57      1.66 o 
   5  -3   9        0.45        1.41      1.74 o 
  -6  -2   9        0.03        0.58      2.57 o 
  -5  -2   9        1.81        0.00      2.33 o 
  -4  -2   9       22.26       21.53      4.49 o 
  -3  -2   9      203.58      200.86     14.64 o 
  -2  -2   9        8.15       11.14      0.82 o 
  -1  -2   9       22.31       23.08      1.85 o 
   0  -2   9       47.88       41.36      3.04 o 
   1  -2   9       16.68       21.89      3.73 o 
   2  -2   9       59.11       60.89      2.66 o 
   3  -2   9      138.68      153.46      6.77 o 
   4  -2   9       37.84       46.75      4.41 o 
   5  -2   9        0.01        2.99      1.91 o 
  -6  -1   9        4.53        4.98      3.49 o 
  -5  -1   9       10.49       15.04      4.24 o 
  -4  -1   9        0.04        0.00      2.74 o 
  -3  -1   9        1.90        2.81      1.62 o 
  -2  -1   9       81.37       75.78      3.02 o 
  -1  -1   9        2.21        2.70      1.50 o 
   0  -1   9       86.44       91.46      4.93 o 
   1  -1   9       93.15      100.75      5.50 o 
   2  -1   9        8.16        8.39      1.33 o 
   3  -1   9       32.30       39.91      2.50 o 
   4  -1   9       27.43       25.94      3.49 o 
   5  -1   9        0.17        0.83      1.66 o 
  -6   0   9        1.10        2.57      3.40 o 
  -5   0   9        6.79        6.06      3.49 o 
  -4   0   9      117.15      130.70      7.23 o 
  -3   0   9        2.73        4.71      1.17 o 
  -2   0   9      242.10      251.49     16.93 o 
  -1   0   9      262.71      270.44     11.75 o 
   0   0   9       30.54       47.86      3.09 o 
   1   0   9       66.53       68.16      2.90 o 
   2   0   9       45.18       48.63      2.61 o 
   3   0   9      381.29      358.78     20.87 o 
   4   0   9       15.69       13.38      2.49 o 
   5   0   9        1.18        1.41      1.83 o 
  -6   1   9        1.31        0.33      3.57 o 
  -5   1   9        6.58        9.72      4.40 o 
  -4   1   9        0.75        0.00      1.54 o 
  -3   1   9        2.77        2.50      0.50 o 
  -2   1   9        4.91        3.07      0.51 o 
  -1   1   9        0.24        0.00      0.59 o 
   0   1   9       27.09       32.11      4.29 o 
   1   1   9      142.96      161.37      5.97 o 
   2   1   9       86.55      104.52      4.00 o 
   3   1   9      104.99      132.04      8.94 o 
   4   1   9       13.88       12.63      2.49 o 
   5   1   9        6.00        5.90      2.24 o 
  -6   2   9        0.83        6.23      4.40 o 
  -5   2   9        0.38        4.15      4.23 o 
  -4   2   9       23.83       26.12      2.91 o 
  -3   2   9       39.89       56.87      3.02 o 
  -2   2   9       17.15       18.43      1.48 o 
  -1   2   9      324.35      342.08     14.09 o 
   0   2   9      272.48      295.46     12.84 o 
   1   2   9       27.79       28.77      3.33 o 
   2   2   9       60.62       60.17      4.75 o 
   3   2   9       47.73       63.27      5.16 o 
   4   2   9        1.13        0.00      1.49 o 
   5   2   9        3.83        7.22      2.33 o 
  -6   3   9        0.46        3.99      4.57 o 
  -5   3   9        2.77        1.79      1.02 o 
  -4   3   9        4.66        5.61      1.11 o 
  -3   3   9        0.06        0.12      0.42 o 
  -2   3   9      124.46      123.18      6.55 o 
  -1   3   9      509.26      500.89     20.32 o 
   0   3   9        1.46        1.60      0.82 o 
   1   3   9        7.97        7.88      1.08 o 
   2   3   9        3.29        1.62      0.67 o 
   3   3   9        2.78        4.11      1.25 o 
   4   3   9        0.57        0.79      0.92 o 
  -6   4   9        3.75        1.66      1.91 o 
  -5   4   9        0.01        1.83      1.04 o 
  -4   4   9       29.94       39.43      2.62 o 
  -3   4   9        6.84        7.42      0.72 o 
  -2   4   9       32.91       39.15      2.40 o 
  -1   4   9      203.24      213.71      9.14 o 
   0   4   9       77.19       82.24      4.04 o 
   1   4   9      192.33      199.12      6.78 o 
   2   4   9        4.03        3.95      0.74 o 
   3   4   9        0.15        0.00      1.66 o 
   4   4   9        1.83        3.25      1.12 o 
  -5   5   9        2.67        3.04      1.24 o 
  -4   5   9        9.25        8.09      1.34 o 
  -3   5   9        6.29        7.20      1.66 o 
  -2   5   9        5.19        7.35      1.20 o 
  -1   5   9       38.21       37.64      4.83 o 
   0   5   9        1.69        0.76      0.74 o 
   1   5   9        3.48        2.95      0.66 o 
   2   5   9        2.04        2.76      0.77 o 
   3   5   9       42.41       49.36      3.04 o 
   4   5   9        1.34        0.91      0.97 o 
  -5   6   9        3.88        3.51      2.37 o 
  -4   6   9        6.29        8.56      1.47 o 
  -3   6   9       16.64       17.59      1.82 o 
  -2   6   9        0.45        0.00      0.76 o 
  -1   6   9       79.31       84.79      4.42 o 
   0   6   9       10.02       12.70      1.74 o 
   1   6   9       36.00       37.51      4.04 o 
   2   6   9        7.34        6.12      0.91 o 
   3   6   9       12.23       11.90      3.32 o 
   4   6   9        2.22        5.51      1.58 o 
  -5   7   9        0.01        0.91      1.06 o 
  -4   7   9       39.27       41.84      3.41 o 
  -3   7   9        4.69        2.70      1.06 o 
  -2   7   9       24.35       20.19      1.93 o 
  -1   7   9       67.86       75.52      4.12 o 
   0   7   9        1.97        0.92      0.78 o 
   1   7   9       40.25       41.33      2.12 o 
   2   7   9        5.60        3.17      0.83 o 
   3   7   9        0.27        0.57      0.98 o 
  -4   8   9        2.73        1.47      2.20 o 
  -3   8   9        4.18        6.49      1.46 o 
  -2   8   9       46.96       45.09      2.97 o 
  -1   8   9      240.69      256.75     28.41 o 
   0   8   9       15.01       11.92      1.14 o 
   1   8   9        0.27        1.25      0.88 o 
   2   8   9        1.65        3.46      0.95 o 
   3   8   9        0.04        0.00      0.87 o 
  -4   9   9        0.79        2.05      1.38 o 
  -3   9   9        1.45        2.23      1.26 o 
  -2   9   9       15.73       15.14      2.99 o 
  -1   9   9        1.51        1.02      0.68 o 
   0   9   9        2.21        1.84      0.77 o 
   1   9   9        0.00        0.00      0.91 o 
   2   9   9        0.14        0.00      0.88 o 
  -3  10   9        4.66        3.48      2.03 o 
  -2  10   9        0.50        1.12      1.29 o 
  -1  10   9       21.29       18.19      1.45 o 
   0  10   9        0.02        0.43      0.74 o 
   1  10   9        4.40        3.26      1.00 o 
  -2 -11  10        0.93        1.00      2.41 o 
  -1 -11  10        4.16        5.64      2.78 o 
   0 -11  10        0.16        0.00      1.74 o 
   1 -11  10        1.14        1.78      1.23 o 
  -3 -10  10        0.95        0.83      2.82 o 
  -2 -10  10        0.24        0.00      1.99 o 
  -1 -10  10        2.75        2.23      1.20 o 
   0 -10  10       11.62       12.29      4.28 o 
   1 -10  10        2.99        4.37      1.31 o 
   2 -10  10        0.74        0.03      0.91 o 
  -4  -9  10        0.46        3.24      3.49 o 
  -3  -9  10        0.65        0.00      2.49 o 
  -2  -9  10        0.77        0.58      0.71 o 
  -1  -9  10        0.00        0.08      0.82 o 
   0  -9  10        1.00        0.47      0.87 o 
   1  -9  10        0.68        0.44      0.86 o 
   2  -9  10        3.82        3.97      1.26 o 
   3  -9  10        5.98        7.52      1.52 o 
  -4  -8  10        0.31        1.16      2.74 o 
  -3  -8  10        1.17        0.08      2.57 o 
  -2  -8  10        4.86        6.53      1.02 o 
  -1  -8  10       12.16       15.51      1.56 o 
   0  -8  10        0.57        0.30      0.89 o 
   1  -8  10        8.17        6.10      1.62 o 
   2  -8  10       28.08       30.18      3.82 o 
   3  -8  10        0.01        0.00      1.33 o 
  -5  -7  10        0.16        0.58      3.16 o 
  -4  -7  10        0.61        0.00      2.82 o 
  -3  -7  10        0.03        0.33      2.41 o 
  -2  -7  10        0.73        5.15      2.74 o 
  -1  -7  10       12.02       13.84      1.79 o 
   0  -7  10      160.30      201.51     14.16 o 
   1  -7  10        7.37        8.33      1.37 o 
   2  -7  10       38.68       40.73      2.88 o 
   3  -7  10        3.53        5.71      3.74 o 
   4  -7  10        1.49        0.33      1.83 o 
  -5  -6  10        0.84        0.00      2.82 o 
  -4  -6  10        0.76        1.74      2.41 o 
  -3  -6  10        0.47        0.00      2.49 o 
  -2  -6  10       23.80       27.24      1.82 o 
  -1  -6  10       19.26       18.74      1.77 o 
   0  -6  10        7.07        5.17      1.58 o 
   1  -6  10        0.43        0.01      0.92 o 
   2  -6  10       30.81       32.83      2.52 o 
   3  -6  10        0.13        0.79      1.11 o 
   4  -6  10       10.88       18.28      2.99 o 
  -5  -5  10        0.01        0.00      2.57 o 
  -4  -5  10        0.00        4.90      2.66 o 
  -3  -5  10      116.86       82.24      7.69 o 
  -2  -5  10        0.11        0.39      0.46 o 
  -1  -5  10       23.21       22.13      1.88 o 
   0  -5  10       15.02       11.31      1.48 o 
   1  -5  10        0.73        0.37      1.04 o 
   2  -5  10       42.05       45.72      2.91 o 
   3  -5  10       31.65       25.65      2.62 o 
   4  -5  10        1.62        0.00      1.83 o 
  -6  -4  10        1.27        0.83      2.74 o 
  -5  -4  10        0.01        0.00      2.41 o 
  -4  -4  10       13.97        7.64      3.41 o 
  -3  -4  10       20.22        8.31      2.91 o 
  -2  -4  10        9.60        4.17      0.69 o 
  -1  -4  10        1.78        0.00      0.70 o 
   0  -4  10        6.87        6.05      1.20 o 
   1  -4  10        0.48        0.01      0.86 o 
   2  -4  10        3.39        2.82      1.06 o 
   3  -4  10       54.90       67.51      5.25 o 
   4  -4  10       14.21        8.14      2.16 o 
  -6  -3  10        0.18        0.00      2.57 o 
  -5  -3  10        0.49        0.00      2.32 o 
  -4  -3  10        5.06        5.81      2.82 o 
  -3  -3  10      394.64      390.00     25.34 o 
  -2  -3  10        8.02        8.36      0.89 o 
  -1  -3  10       40.05       31.94      2.21 o 
   0  -3  10       52.66       43.90      2.82 o 
   1  -3  10        2.07        3.38      1.09 o 
   2  -3  10       45.15       45.07      3.70 o 
   3  -3  10        0.01        0.00      1.20 o 
   4  -3  10        5.29       11.46      2.66 o 
   5  -3  10        0.01        1.33      1.99 o 
  -6  -2  10        0.36        0.00      2.82 o 
  -5  -2  10        2.04        0.66      2.41 o 
  -4  -2  10        0.18        0.00      2.57 o 
  -3  -2  10        7.09        5.36      0.79 o 
  -2  -2  10       31.42       23.59      1.32 o 
  -1  -2  10       40.29       41.19      2.81 o 
   0  -2  10      351.54      343.60     16.65 o 
   1  -2  10       32.59       36.74      2.55 o 
   2  -2  10        8.45        7.84      0.91 o 
   3  -2  10        8.04        8.75      1.70 o 
   4  -2  10        0.38        0.00      1.33 o 
   5  -2  10        4.17        1.16      1.74 o 
  -6  -1  10        0.08        3.24      3.57 o 
  -5  -1  10        0.62        0.91      2.57 o 
  -4  -1  10       10.43       11.05      3.57 o 
  -3  -1  10       10.27       15.13      1.66 o 
  -2  -1  10        0.93        1.59      0.59 o 
  -1  -1  10        7.86        3.37      1.08 o 
   0  -1  10        4.49        2.66      0.99 o 
   1  -1  10        8.54        7.96      1.35 o 
   2  -1  10       35.22       29.36      1.63 o 
   3  -1  10       36.22       45.76      4.41 o 
   4  -1  10        0.05        0.66      1.66 o 
   5  -1  10        7.68        5.65      2.16 o 
  -6   0  10        0.65        1.08      3.49 o 
  -5   0  10        1.24        1.66      2.91 o 
  -4   0  10        3.29        3.73      0.95 o 
  -3   0  10       40.77       40.87      2.10 o 
  -2   0  10        1.81        1.95      0.72 o 
  -1   0  10       62.45       65.58      6.72 o 
   0   0  10        9.40       10.68      1.55 o 
   1   0  10        5.83       12.16      1.53 o 
   2   0  10        8.20        4.79      0.79 o 
   3   0  10      251.19      249.09     15.06 o 
   4   0  10        1.00        3.16      1.83 o 
   5   0  10        0.01        1.99      1.83 o 
  -6   1  10        0.10        0.50      3.74 o 
  -5   1  10        2.31        0.00      3.65 o 
  -4   1  10        0.07        0.34      0.94 o 
  -3   1  10        7.63        8.94      0.96 o 
  -2   1  10        5.06        5.72      1.04 o 
  -1   1  10       38.05       28.30      2.79 o 
   0   1  10      123.92      114.60      7.46 o 
   1   1  10       15.24       12.14      3.86 o 
   2   1  10      303.96      317.25     10.93 o 
   3   1  10       28.90       35.18      3.91 o 
   4   1  10        0.64        0.00      1.49 o 
  -6   2  10        1.32        4.48      4.73 o 
  -5   2  10        9.46       13.12      4.65 o 
  -4   2  10        5.22        5.64      1.20 o 
  -3   2  10       24.11       26.64      2.41 o 
  -2   2  10       10.50       14.13      1.91 o 
  -1   2  10      168.41      172.44      7.53 o 
   0   2  10        6.16        6.70      1.12 o 
   1   2  10      162.87      171.25      7.56 o 
   2   2  10      110.70      116.99      5.92 o 
   3   2  10        1.48        0.00      1.41 o 
   4   2  10        0.10        1.58      1.99 o 
  -6   3  10        0.42        7.56      4.98 o 
  -5   3  10        3.64        3.74      1.58 o 
  -4   3  10        0.89        1.28      1.02 o 
  -3   3  10        0.04        0.66      0.88 o 
  -2   3  10      140.41      141.15      9.13 o 
  -1   3  10       27.46       27.28      2.03 o 
   0   3  10       69.28       75.03      6.05 o 
   1   3  10      121.52      145.27      6.63 o 
   2   3  10       65.19       49.65      2.84 o 
   3   3  10        2.81        4.65      1.91 o 
   4   3  10        0.31        0.58      1.74 o 
  -5   4  10        0.05        1.49      1.13 o 
  -4   4  10        4.04        4.00      1.12 o 
  -3   4  10        1.17        1.79      0.94 o 
  -2   4  10       18.90       21.51      2.95 o 
  -1   4  10      142.44      129.03      6.41 o 
   0   4  10        5.34        4.32      1.02 o 
   1   4  10      128.53      124.18      5.82 o 
   2   4  10       66.83       72.03      2.95 o 
   3   4  10        2.10        0.98      0.93 o 
   4   4  10       10.56       11.87      1.67 o 
  -5   5  10        0.17        0.49      1.23 o 
  -4   5  10       49.87       60.07      3.46 o 
  -3   5  10       58.83       54.32      3.54 o 
  -2   5  10       22.69       26.20      2.17 o 
  -1   5  10       62.17       64.90      3.59 o 
   0   5  10       19.76       15.93      2.78 o 
   1   5  10       96.80       86.98      3.42 o 
   2   5  10       28.92       29.81      1.72 o 
   3   5  10        7.39        7.83      2.49 o 
   4   5  10        4.24        7.33      1.49 o 
  -5   6  10        0.00        0.00      1.26 o 
  -4   6  10        8.73        9.89      1.65 o 
  -3   6  10        0.79        0.02      1.05 o 
  -2   6  10      118.90      126.28      8.19 o 
  -1   6  10       36.56       26.55      2.29 o 
   0   6  10       14.79       13.79      1.61 o 
   1   6  10       12.75       11.48      1.05 o 
   2   6  10       58.22       64.47      3.21 o 
   3   6  10       10.95       13.77      2.04 o 
  -4   7  10       36.96       34.69      5.82 o 
  -3   7  10        1.38        0.00      0.97 o 
  -2   7  10        9.60        8.06      1.91 o 
  -1   7  10       40.69       40.89      2.96 o 
   0   7  10        8.06        6.81      0.87 o 
   1   7  10        1.01        0.49      0.74 o 
   2   7  10        2.49        2.36      1.05 o 
   3   7  10        0.05        0.08      1.02 o 
  -4   8  10        1.31        1.38      1.49 o 
  -3   8  10        1.52        0.38      1.06 o 
  -2   8  10       16.50       17.54      2.14 o 
  -1   8  10       18.65       17.46      2.00 o 
   0   8  10       16.95       18.17      1.40 o 
   1   8  10        0.42        0.14      0.74 o 
   2   8  10        0.02        0.00      0.80 o 
  -3   9  10        0.01        0.00      1.23 o 
  -2   9  10       10.08        8.69      1.70 o 
  -1   9  10        1.27        2.04      1.35 o 
   0   9  10       10.13       10.22      1.51 o 
   1   9  10        0.10        0.79      0.81 o 
  -2  10  10        2.12        0.54      1.34 o 
  -1  10  10        1.92        0.58      1.36 o 
   0  10  10        0.16        0.00      0.82 o 
  -2 -11  11        0.43        1.99      2.66 o 
  -1 -11  11        0.92        0.00      1.54 o 
   0 -11  11        1.32        1.96      1.16 o 
   1 -11  11        0.46        0.00      1.07 o 
  -3 -10  11        2.24        4.48      3.16 o 
  -2 -10  11        0.57        0.17      3.16 o 
  -1 -10  11        5.02        6.44      1.24 o 
   0 -10  11        1.25        0.26      0.96 o 
   1 -10  11       16.19       19.28      2.00 o 
   2 -10  11        0.86        0.00      1.08 o 
  -4  -9  11        0.00        1.58      3.57 o 
  -3  -9  11        0.43        2.16      3.49 o 
  -2  -9  11        0.05        0.00      2.08 o 
  -1  -9  11        2.09        2.73      1.04 o 
   0  -9  11        9.85       10.36      1.46 o 
   1  -9  11        1.38        2.67      1.07 o 
   2  -9  11        5.68        5.40      1.27 o 
   3  -9  11        3.26        4.19      1.41 o 
  -4  -8  11        0.22        0.00      2.99 o 
  -3  -8  11        0.04        0.25      2.82 o 
  -2  -8  11        0.10        0.00      0.70 o 
  -1  -8  11        5.36        3.97      1.00 o 
   0  -8  11        0.97        0.79      0.87 o 
   1  -8  11        6.16        3.99      1.83 o 
   2  -8  11        7.15        7.56      1.51 o 
   3  -8  11        4.24        2.94      1.25 o 
  -5  -7  11        0.00        0.17      2.91 o 
  -4  -7  11        0.43        0.00      2.32 o 
  -3  -7  11        7.52        6.89      2.99 o 
  -2  -7  11        3.31        3.12      0.79 o 
  -1  -7  11       13.14       17.23      1.66 o 
   0  -7  11        1.41        1.46      1.07 o 
   1  -7  11       11.60       10.67      2.53 o 
   2  -7  11        3.82        4.41      3.74 o 
   3  -7  11        6.76        8.81      2.24 o 
  -5  -6  11        3.65        2.82      3.24 o 
  -4  -6  11        0.01        1.83      2.49 o 
  -3  -6  11        1.88        0.00      2.74 o 
  -2  -6  11        3.81        4.56      0.86 o 
  -1  -6  11       34.65       33.06      2.48 o 
   0  -6  11        4.79        4.43      1.30 o 
   1  -6  11       10.71       14.67      1.87 o 
   2  -6  11      104.03      100.67      5.13 o 
   3  -6  11        2.18        2.61      1.11 o 
   4  -6  11        0.71        0.50      1.91 o 
  -5  -5  11        2.08        2.08      2.99 o 
  -4  -5  11       17.74       17.87      4.07 o 
  -3  -5  11       10.24       13.13      3.49 o 
  -2  -5  11        7.17        9.72      1.16 o 
  -1  -5  11        8.59        9.80      1.40 o 
   0  -5  11        1.46        0.00      0.85 o 
   1  -5  11       74.75       65.02      4.21 o 
   2  -5  11       62.81       61.70      3.77 o 
   3  -5  11        1.75        2.63      1.25 o 
   4  -5  11        1.41        0.00      1.66 o 
  -5  -4  11        1.20        0.83      3.16 o 
  -4  -4  11       17.30       13.13      3.57 o 
  -3  -4  11      103.46      133.21     10.77 o 
  -2  -4  11       18.68       11.19      2.73 o 
  -1  -4  11       40.37       35.39     10.03 o 
   0  -4  11        4.09        4.52      1.09 o 
   1  -4  11       11.21       12.29      1.66 o 
   2  -4  11       63.36       73.22      4.09 o 
   3  -4  11        2.95        3.07      1.91 o 
   4  -4  11        1.93        1.33      1.58 o 
  -6  -3  11        0.15        0.00      2.99 o 
  -5  -3  11        0.06        0.00      2.82 o 
  -4  -3  11        3.36        4.65      3.07 o 
  -3  -3  11       12.39        9.28      0.96 o 
  -2  -3  11        0.19        0.71      0.53 o 
  -1  -3  11        0.30        0.59      0.91 o 
   0  -3  11       27.43       28.53      2.41 o 
   1  -3  11        4.31        4.53      1.14 o 
   2  -3  11       18.16       19.86      3.03 o 
   3  -3  11       10.91        7.23      1.99 o 
   4  -3  11        5.49        8.64      2.24 o 
  -6  -2  11        0.50        0.00      3.16 o 
  -5  -2  11        8.74        7.89      3.82 o 
  -4  -2  11       98.78      110.35     10.18 o 
  -3  -2  11       34.36       34.46      8.40 o 
  -2  -2  11       11.04       14.51      1.09 o 
  -1  -2  11       51.85       54.21      7.96 o 
   0  -2  11      236.10      230.50     10.12 o 
   1  -2  11       75.74       78.80      4.23 o 
   2  -2  11       83.57       81.19      4.22 o 
   3  -2  11       12.53       21.93      3.16 o 
   4  -2  11        3.79        2.33      1.74 o 
  -6  -1  11        0.61        0.00      3.16 o 
  -5  -1  11        2.70        2.24      3.65 o 
  -4  -1  11        8.50        3.24      3.32 o 
  -3  -1  11        0.01        0.04      1.45 o 
  -2  -1  11        3.89        4.51      0.81 o 
  -1  -1  11        0.26        0.77      1.04 o 
   0  -1  11       20.42       22.23      2.23 o 
   1  -1  11        0.02        0.00      0.90 o 
   2  -1  11        0.10        0.35      0.92 o 
   3  -1  11       48.95       53.44      5.16 o 
   4  -1  11        2.60        1.16      1.74 o 
  -6   0  11        3.77        0.58      3.82 o 
  -5   0  11        1.22        0.00      3.40 o 
  -4   0  11        0.14        1.08      3.40 o 
  -3   0  11        9.79       17.17      1.17 o 
  -2   0  11      123.65      125.68      6.30 o 
  -1   0  11       12.04       15.11      3.53 o 
   0   0  11       57.25       46.85     10.38 o 
   1   0  11        0.01        0.23      0.89 o 
   2   0  11       25.37       18.39      1.91 o 
   3   0  11       60.18       53.64      4.83 o 
   4   0  11        0.86        1.08      1.66 o 
  -6   1  11        0.22        3.16      4.40 o 
  -5   1  11        4.13        1.66      3.65 o 
  -4   1  11        0.76        0.00      1.03 o 
  -3   1  11        1.19        0.89      0.96 o 
  -2   1  11       61.80       61.69      4.50 o 
  -1   1  11      285.94      289.47     16.75 o 
   0   1  11        3.28        3.71      1.34 o 
   1   1  11       21.86       20.20      2.17 o 
   2   1  11      196.62      207.28     11.46 o 
   3   1  11        7.59        3.82      1.83 o 
   4   1  11        0.25        1.41      1.58 o 
  -6   2  11        0.01        2.32      4.32 o 
  -5   2  11        1.59        1.25      3.90 o 
  -4   2  11        6.01        6.80      1.18 o 
  -3   2  11        2.07        2.04      0.96 o 
  -2   2  11        0.62        0.61      0.90 o 
  -1   2  11       20.24       19.02      2.41 o 
   0   2  11       46.00       57.45      3.18 o 
   1   2  11       70.97       75.38      5.75 o 
   2   2  11        3.72        2.47      1.27 o 
   3   2  11        8.00       10.47      2.66 o 
   4   2  11        0.01        0.25      1.83 o 
  -5   3  11        0.00        0.66      1.66 o 
  -4   3  11        2.40        2.03      1.05 o 
  -3   3  11        1.49        1.76      1.37 o 
  -2   3  11        1.43        0.82      0.85 o 
  -1   3  11       31.32       27.67      2.17 o 
   0   3  11        8.00       12.14      2.33 o 
   1   3  11      110.24      134.79      6.29 o 
   2   3  11        2.14        0.00      1.25 o 
   3   3  11        3.12        2.16      1.91 o 
   4   3  11        1.02        1.58      1.83 o 
  -5   4  11        0.02        0.00      1.49 o 
  -4   4  11       19.04       23.03      2.06 o 
  -3   4  11       25.18       27.39      2.26 o 
  -2   4  11        3.78        5.04      1.04 o 
  -1   4  11       44.70       65.73      3.65 o 
   0   4  11       48.80       49.63      3.06 o 
   1   4  11      115.24      111.28      5.38 o 
   2   4  11        4.10        4.15      1.19 o 
   3   4  11        3.27        4.82      2.16 o 
   4   4  11        0.59        0.00      1.99 o 
  -5   5  11        0.54        0.68      1.32 o 
  -4   5  11       10.93       16.05      2.04 o 
  -3   5  11        7.51        8.44      2.16 o 
  -2   5  11        9.03        8.06      1.29 o 
  -1   5  11        1.92        2.05      0.97 o 
   0   5  11       20.14       13.75      2.54 o 
   1   5  11       46.22       54.28      3.41 o 
   2   5  11        0.12        0.00      1.54 o 
   3   5  11        2.00        2.57      2.08 o 
  -5   6  11        5.01        3.58      1.41 o 
  -4   6  11       22.84       16.23      2.05 o 
  -3   6  11        7.52        3.57      1.70 o 
  -2   6  11       42.44       49.10      3.18 o 
  -1   6  11      280.93      279.66     12.07 o 
   0   6  11       10.81       10.08      1.67 o 
   1   6  11       14.63       15.40      1.84 o 
   2   6  11        5.16        4.41      0.94 o 
   3   6  11        1.20        0.20      1.58 o 
  -4   7  11        0.65        0.83      1.29 o 
  -3   7  11        7.63        6.95      2.16 o 
  -2   7  11       41.65       43.73      3.12 o 
  -1   7  11       13.34        9.69      3.86 o 
   0   7  11       15.91       20.14      2.78 o 
   1   7  11       42.15       47.77      4.47 o 
   2   7  11        9.47        8.84      1.32 o 
  -4   8  11        0.35        0.00      1.29 o 
  -3   8  11        1.18        0.13      1.31 o 
  -2   8  11        5.87        7.17      1.46 o 
  -1   8  11       12.20       12.73      1.79 o 
   0   8  11        1.16        0.15      1.18 o 
   1   8  11        3.73        4.68      0.91 o 
   2   8  11        0.00        0.00      1.00 o 
  -3   9  11        2.01        0.00      1.66 o 
  -2   9  11        3.12        4.20      3.94 o 
  -1   9  11        0.58        1.73      1.19 o 
   0   9  11        2.47        3.75      1.79 o 
   1   9  11        1.96        0.00      1.28 o 
  -1 -11  12        2.56        2.16      1.41 o 
   0 -11  12        0.09        0.75      1.00 o 
  -2 -10  12        0.57        2.74      2.66 o 
  -1 -10  12        0.04        0.32      0.88 o 
   0 -10  12        0.72        0.39      0.98 o 
   1 -10  12        6.25        5.22      1.38 o 
  -3  -9  12        0.59        1.83      3.24 o 
  -2  -9  12        0.01        0.75      3.07 o 
  -1  -9  12        7.24       10.76      1.87 o 
   0  -9  12       22.06       32.06      2.51 o 
   1  -9  12        0.29        0.35      1.49 o 
   2  -9  12        9.38        9.32      1.55 o 
  -4  -8  12        0.32        1.25      2.57 o 
  -3  -8  12        0.30        4.32      3.07 o 
  -2  -8  12        2.10        2.57      2.57 o 
  -1  -8  12        2.70        2.11      1.33 o 
   0  -8  12        4.29        4.54      1.14 o 
   1  -8  12        4.74        4.44      1.35 o 
   2  -8  12       13.13       11.24      4.69 o 
   3  -8  12        0.01        2.24      1.99 o 
  -4  -7  12        1.05        0.00      3.16 o 
  -3  -7  12        4.19        1.74      3.07 o 
  -2  -7  12        5.73        6.24      1.05 o 
  -1  -7  12        1.33        1.11      1.20 o 
   0  -7  12       10.49        8.49      2.62 o 
   1  -7  12        8.90        8.60      2.04 o 
   2  -7  12       48.96       58.95      3.70 o 
   3  -7  12        0.52        1.16      1.66 o 
  -5  -6  12        0.32        1.08      2.91 o 
  -4  -6  12        1.50        5.07      2.99 o 
  -3  -6  12       22.37       14.63      4.16 o 
  -2  -6  12        6.35        9.02      1.08 o 
  -1  -6  12       25.49       21.37      2.02 o 
   0  -6  12       31.66       29.29      4.95 o 
   1  -6  12       17.08       15.06      2.16 o 
   2  -6  12       71.89       93.01      5.62 o 
   3  -6  12       31.98       26.28      3.49 o 
  -5  -5  12        0.18        0.00      3.32 o 
  -4  -5  12        8.01        4.73      2.91 o 
  -3  -5  12       76.60       80.36      7.84 o 
  -2  -5  12       15.08       18.11      4.70 o 
  -1  -5  12       27.96       23.15      2.06 o 
   0  -5  12        2.83        3.87      2.16 o 
   1  -5  12       17.81       18.99      2.11 o 
   2  -5  12       21.79       22.52      2.23 o 
   3  -5  12        0.00        0.91      1.58 o 
   4  -5  12        0.52        0.00      1.91 o 
  -5  -4  12        1.04        0.00      2.91 o 
  -4  -4  12       14.96       14.04      3.82 o 
  -3  -4  12       30.04       34.43      5.32 o 
  -2  -4  12       11.84        9.51      1.20 o 
  -1  -4  12       23.59       20.97      2.00 o 
   0  -4  12      126.95      135.91      6.58 o 
   1  -4  12       48.62       44.69      3.12 o 
   2  -4  12        1.53        0.37      1.06 o 
   3  -4  12        1.45        3.07      1.83 o 
   4  -4  12        0.23        0.00      1.49 o 
  -5  -3  12        2.00        1.91      2.74 o 
  -4  -3  12       11.62       15.12      4.07 o 
  -3  -3  12        3.13        3.43      1.12 o 
  -2  -3  12        1.93        0.83      0.87 o 
  -1  -3  12        0.16        0.35      0.92 o 
   0  -3  12       22.62       17.82      1.89 o 
   1  -3  12       22.12       18.29      2.00 o 
   2  -3  12        8.16        7.66      1.47 o 
   3  -3  12       32.90       33.43      3.99 o 
   4  -3  12        1.19        0.91      1.58 o 
  -5  -2  12        0.10        0.00      2.41 o 
  -4  -2  12        0.11        0.00      3.24 o 
  -3  -2  12       16.10       18.55      1.83 o 
  -2  -2  12        4.73        7.51      3.86 o 
  -1  -2  12        0.23        0.00      1.87 o 
   0  -2  12       27.60       26.69      2.34 o 
   1  -2  12       46.11       44.91      7.24 o 
   2  -2  12        1.21        0.30      1.03 o 
   3  -2  12       12.91        6.90      2.08 o 
   4  -2  12        0.09        0.50      1.91 o 
  -6  -1  12        0.61        0.08      3.24 o 
  -5  -1  12        1.66        0.00      2.82 o 
  -4  -1  12        0.12        0.25      2.66 o 
  -3  -1  12        5.47        5.00      2.66 o 
  -2  -1  12        1.78        1.64      1.05 o 
  -1  -1  12        4.69        6.71      1.41 o 
   0  -1  12        0.77        0.07      0.90 o 
   1  -1  12       56.91       52.84      3.71 o 
   2  -1  12       85.47       91.37      6.63 o 
   3  -1  12        0.25        5.40      1.99 o 
   4  -1  12        2.51        2.08      2.08 o 
  -6   0  12        0.46        0.00      3.65 o 
  -5   0  12        3.40        6.06      4.40 o 
  -4   0  12        0.69        0.00      2.91 o 
  -3   0  12        0.99        0.08      1.00 o 
  -2   0  12       78.83       86.24     14.14 o 
  -1   0  12       33.11       36.15      3.20 o 
   0   0  12       11.93       12.68      1.80 o 
   1   0  12       32.47       32.45      2.74 o 
   2   0  12       12.79       14.13      2.91 o 
   3   0  12        1.22        0.00      1.49 o 
   4   0  12       17.45       13.63      2.91 o 
  -5   1  12        4.96        7.06      5.07 o 
  -4   1  12        0.39        0.00      1.25 o 
  -3   1  12       10.79       13.08      1.77 o 
  -2   1  12       18.93       19.59      2.16 o 
  -1   1  12       80.45       81.94      4.80 o 
   0   1  12       34.53       37.68      3.10 o 
   1   1  12       14.02       12.30      1.89 o 
   2   1  12       47.37       45.53      3.44 o 
   3   1  12        1.24        0.50      1.74 o 
   4   1  12        1.26        0.00      1.91 o 
  -5   2  12        0.15        7.06      4.65 o 
  -4   2  12        0.79        0.91      1.33 o 
  -3   2  12        0.48        0.00      0.90 o 
  -2   2  12      110.67      106.07      9.57 o 
  -1   2  12       29.44       26.18      2.20 o 
   0   2  12        0.19        0.62      1.29 o 
   1   2  12        1.80        5.94      1.51 o 
   2   2  12        3.57        5.03      1.55 o 
   3   2  12        1.68        2.57      2.08 o 
   4   2  12       12.68       15.95      3.32 o 
  -4   3  12        2.05        2.67      1.04 o 
  -3   3  12       11.04        6.85      1.23 o 
  -2   3  12        0.52        0.30      0.97 o 
  -1   3  12       80.31      106.10      5.21 o 
   0   3  12       11.75       11.54      2.91 o 
   1   3  12      110.19      100.40      5.35 o 
   2   3  12        0.02        1.62      2.53 o 
   3   3  12        0.37        0.66      1.49 o 
  -5   4  12        0.12        0.00      1.66 o 
  -4   4  12        0.61        1.51      1.23 o 
  -3   4  12        0.17        0.34      1.13 o 
  -2   4  12       58.85       70.61      5.21 o 
  -1   4  12        1.35        2.08      2.91 o 
   0   4  12       56.57       61.48      3.56 o 
   1   4  12       62.74       79.12      5.62 o 
   2   4  12       35.55       39.81      2.72 o 
   3   4  12        0.79        3.82      2.08 o 
  -5   5  12        0.45        1.33      1.83 o 
  -4   5  12        1.37        1.60      1.44 o 
  -3   5  12        0.03        0.00      1.00 o 
  -2   5  12        0.01        0.18      0.96 o 
  -1   5  12        0.96        1.03      2.08 o 
   0   5  12       60.78       72.83      4.03 o 
   1   5  12       20.90       26.71      3.82 o 
   2   5  12       18.28       15.98      1.93 o 
   3   5  12        0.09        0.00      1.99 o 
  -4   6  12        0.01        0.00      1.16 o 
  -3   6  12        0.71        0.00      1.04 o 
  -2   6  12        1.59        1.08      1.29 o 
  -1   6  12       17.84       21.89      2.14 o 
   0   6  12        7.14        6.17      1.44 o 
   1   6  12        8.81       11.67      1.80 o 
   2   6  12        3.26        1.08      1.91 o 
  -4   7  12        7.96       11.01      1.97 o 
  -3   7  12        1.16        1.74      1.29 o 
  -2   7  12       99.11       88.17      6.05 o 
  -1   7  12        5.12        3.21      2.70 o 
   0   7  12        3.76        2.58      1.36 o 
   1   7  12        1.73        2.17      1.30 o 
   2   7  12        0.20        0.00      2.16 o 
  -3   8  12        8.01        9.54      1.65 o 
  -2   8  12        0.04        0.00      1.08 o 
  -1   8  12       15.35       18.16      2.12 o 
   0   8  12        0.09        0.19      1.22 o 
   1   8  12        0.50        0.99      1.29 o 
  -2   9  12        8.70        5.29      1.67 o 
  -1   9  12        0.66        1.71      1.21 o 
   0   9  12        2.98        1.89      1.35 o 
  -2 -10  13        0.78        0.00      2.91 o 
  -1 -10  13        3.67        2.52      1.14 o 
   0 -10  13        0.54        0.56      1.74 o 
   1 -10  13        1.03        0.56      1.18 o 
  -3  -9  13        0.84        0.00      3.07 o 
  -2  -9  13        3.19        7.64      3.57 o 
  -1  -9  13        1.09        0.00      1.87 o 
   0  -9  13        1.98        2.34      1.21 o 
   1  -9  13        7.94        9.43      1.83 o 
   2  -9  13        1.10        0.26      1.17 o 
  -4  -8  13        0.33        5.90      3.99 o 
  -3  -8  13        0.15        0.50      2.49 o 
  -2  -8  13        6.62       13.70      4.24 o 
  -1  -8  13       25.88       28.85      4.03 o 
   0  -8  13        0.52        1.58      2.32 o 
   1  -8  13        2.34        2.80      1.42 o 
   2  -8  13        9.80        9.43      2.08 o 
  -4  -7  13        0.15        0.00      3.74 o 
  -3  -7  13        0.02        0.83      3.16 o 
  -2  -7  13        4.48        5.81      3.32 o 
  -1  -7  13        0.00        0.42      1.11 o 
   0  -7  13        4.80        3.41      1.41 o 
   1  -7  13        4.90        3.94      1.47 o 
   2  -7  13        4.58        5.40      1.54 o 
   3  -7  13        5.17        2.99      1.74 o 
  -4  -6  13        1.77        4.40      3.65 o 
  -3  -6  13        4.45        5.32      3.16 o 
  -2  -6  13        7.76       11.71      3.57 o 
  -1  -6  13       16.70       13.43      1.80 o 
   0  -6  13        0.04        1.62      1.22 o 
   1  -6  13        0.53        0.60      1.17 o 
   2  -6  13       33.12       39.22      3.49 o 
   3  -6  13        1.37        1.66      1.99 o 
  -5  -5  13        1.69        1.49      2.91 o 
  -4  -5  13        1.29        2.49      2.82 o 
  -3  -5  13        0.13        2.41      2.57 o 
  -2  -5  13        2.23        0.47      0.97 o 
  -1  -5  13        0.12        0.29      1.00 o 
   0  -5  13       24.70       23.83      3.99 o 
   1  -5  13        5.71        4.99      1.43 o 
   2  -5  13       24.09       21.91      2.31 o 
   3  -5  13        3.35        3.40      1.83 o 
  -5  -4  13        0.83        0.08      3.74 o 
  -4  -4  13       10.20       13.29      3.90 o 
  -3  -4  13        0.85        0.58      2.41 o 
  -2  -4  13       46.92       45.68      2.97 o 
  -1  -4  13       13.47       10.29      3.20 o 
   0  -4  13       54.79       57.25      4.58 o 
   1  -4  13       20.86       31.69      2.79 o 
   2  -4  13        3.46        3.82      1.26 o 
   3  -4  13        0.63        1.33      1.91 o 
  -5  -3  13        1.88        1.25      3.57 o 
  -4  -3  13        3.68        0.91      2.74 o 
  -3  -3  13        0.05        0.00      2.16 o 
  -2  -3  13       11.87       13.47      3.45 o 
  -1  -3  13       46.92       54.96      5.99 o 
   0  -3  13       49.51       52.64      9.20 o 
   1  -3  13        0.01        0.61      1.13 o 
   2  -3  13       36.65       41.31      3.04 o 
   3  -3  13        0.02        0.00      1.83 o 
   4  -3  13        3.82        1.25      2.24 o 
  -5  -2  13        0.46        1.41      3.07 o 
  -4  -2  13        0.61        1.99      2.99 o 
  -3  -2  13        2.03        0.87      0.95 o 
  -2  -2  13       13.10       12.52      3.24 o 
  -1  -2  13       16.16       11.76      3.12 o 
   0  -2  13        8.69        7.04      1.42 o 
   1  -2  13        1.24        0.96      1.20 o 
   2  -2  13        6.66        3.74      1.35 o 
   3  -2  13       12.68       15.04      2.74 o 
   4  -2  13        0.69        0.00      1.58 o 
  -5  -1  13        5.62        6.15      4.40 o 
  -4  -1  13       10.91       15.95      4.65 o 
  -3  -1  13        4.97        4.84      2.41 o 
  -2  -1  13       17.25       12.77      2.53 o 
  -1  -1  13        1.26        1.30      1.18 o 
   0  -1  13       14.32       10.34      1.70 o 
   1  -1  13        4.46        5.36      1.54 o 
   2  -1  13       82.10       79.84      6.00 o 
   3  -1  13       10.09       11.88      2.58 o 
   4  -1  13        0.01        0.00      1.66 o 
  -5   0  13        0.29        0.00      3.90 o 
  -4   0  13        2.15        0.33      3.32 o 
  -3   0  13        0.30        2.19      1.23 o 
  -2   0  13        0.88        0.00      1.20 o 
  -1   0  13       26.19       26.37      2.57 o 
   0   0  13       12.54        4.95      1.58 o 
   1   0  13       14.72       14.43      1.99 o 
   2   0  13       78.32       76.29      4.33 o 
   3   0  13       10.07       11.63      2.66 o 
   4   0  13        2.01        1.49      1.74 o 
  -5   1  13        0.00       12.70      5.65 o 
  -4   1  13        4.98        3.16      4.07 o 
  -3   1  13        0.05        0.95      2.41 o 
  -2   1  13        0.51        0.76      1.18 o 
  -1   1  13        1.12        0.00      2.24 o 
   0   1  13       54.62       73.30      9.79 o 
   1   1  13        7.58        9.44      1.75 o 
   2   1  13        0.91        0.00      1.26 o 
   3   1  13        1.08        6.89      2.16 o 
  -5   2  13        0.97        0.17      5.23 o 
  -4   2  13        2.92        5.70      1.50 o 
  -3   2  13        0.94        1.12      0.94 o 
  -2   2  13       55.47       47.75      3.03 o 
  -1   2  13       39.76       52.05      3.20 o 
   0   2  13        4.38        6.89      1.91 o 
   1   2  13       55.64       47.92      3.86 o 
   2   2  13        2.48        0.76      1.29 o 
   3   2  13        1.47        3.57      2.16 o 
  -5   3  13        4.52       10.88      5.90 o 
  -4   3  13        1.61        0.02      1.05 o 
  -3   3  13        7.52        7.34      1.38 o 
  -2   3  13        1.82        0.25      1.00 o 
  -1   3  13        1.21        2.32      1.01 o 
   0   3  13       64.53       49.38      4.12 o 
   1   3  13       28.17       35.92      4.16 o 
   2   3  13        9.01        9.47      2.08 o 
   3   3  13        6.49       10.22      2.66 o 
  -5   4  13       14.65       12.79      2.74 o 
  -4   4  13       40.45       34.75      2.72 o 
  -3   4  13        0.29        0.00      0.99 o 
  -2   4  13        4.09        4.45      1.32 o 
  -1   4  13       16.55       18.49      1.99 o 
   0   4  13      101.20      123.80      6.23 o 
   1   4  13       17.47       17.50      1.92 o 
   2   4  13        7.46        5.56      2.49 o 
   3   4  13        1.35        0.91      1.91 o 
  -4   5  13        0.76        2.66      1.32 o 
  -3   5  13       14.09       12.75      1.69 o 
  -2   5  13        7.13       10.71      2.41 o 
  -1   5  13        3.26        1.73      1.41 o 
   0   5  13        7.00        6.31      1.38 o 
   1   5  13       19.06       14.22      1.95 o 
   2   5  13        5.43        1.58      2.16 o 
  -4   6  13        1.46        2.56      1.33 o 
  -3   6  13        0.29        0.56      1.25 o 
  -2   6  13       18.26       23.43      2.32 o 
  -1   6  13       14.81       16.64      1.96 o 
   0   6  13        0.29        0.02      1.03 o 
   1   6  13        4.03        3.25      1.41 o 
   2   6  13        1.30        0.00      2.16 o 
  -3   7  13        5.01        5.30      1.43 o 
  -2   7  13        0.05        0.21      1.54 o 
  -1   7  13        0.15        0.00      1.02 o 
   0   7  13        0.09        0.00      1.11 o 
   1   7  13        0.00        0.00      2.41 o 
  -2   8  13        2.27        1.82      1.33 o 
  -1   8  13        0.51        0.59      1.41 o 
   0   8  13        1.74        0.86      1.49 o 
  -2  -9  14        0.25        0.50      3.24 o 
  -1  -9  14        0.19        0.00      1.29 o 
   0  -9  14        0.32        0.76      1.49 o 
   1  -9  14       14.62       15.70      3.32 o 
  -3  -8  14        3.69        1.08      3.32 o 
  -2  -8  14        0.01        2.16      2.57 o 
  -1  -8  14        2.84        2.06      1.09 o 
   0  -8  14        7.29        5.65      1.57 o 
   1  -8  14       14.12       16.59      2.21 o 
   2  -8  14        3.36        2.37      1.41 o 
  -4  -7  14        2.80        2.57      3.24 o 
  -3  -7  14        6.83        9.47      3.90 o 
  -2  -7  14        5.03        0.83      2.66 o 
  -1  -7  14        1.33        0.00      1.12 o 
   0  -7  14        0.48        1.19      1.54 o 
   1  -7  14       39.48       43.59      3.52 o 
   2  -7  14        0.20        0.74      1.34 o 
  -4  -6  14       11.49       10.63      3.99 o 
  -3  -6  14        7.57        5.48      3.24 o 
  -2  -6  14        1.16        2.65      1.25 o 
  -1  -6  14        1.63        0.58      1.18 o 
   0  -6  14       14.60       14.20      3.78 o 
   1  -6  14       32.90       39.24      3.20 o 
   2  -6  14        0.27        0.79      1.26 o 
   3  -6  14        1.21        3.32      2.16 o 
  -4  -5  14        9.51       10.30      3.82 o 
  -3  -5  14        0.02        6.64      3.49 o 
  -2  -5  14       11.06       12.95      4.44 o 
  -1  -5  14        0.28        0.00      1.83 o 
   0  -5  14        1.63        2.68      1.35 o 
   1  -5  14        4.15        7.26      3.20 o 
   2  -5  14        3.23        0.07      1.79 o 
   3  -5  14        0.00        2.24      1.74 o 
  -5  -4  14        0.01        0.00      3.16 o 
  -4  -4  14       10.69       16.03      4.40 o 
  -3  -4  14        0.12        1.41      2.41 o 
  -2  -4  14        0.03        0.00      1.00 o 
  -1  -4  14        5.29        6.13      1.41 o 
   0  -4  14        8.70       11.62      3.24 o 
   1  -4  14       16.63       16.38      2.49 o 
   2  -4  14        1.25        1.20      1.23 o 
   3  -4  14        0.97        1.25      1.66 o 
  -5  -3  14        0.47        0.00      2.91 o 
  -4  -3  14        0.06        1.41      3.16 o 
  -3  -3  14        9.58        8.72      3.49 o 
  -2  -3  14        3.34        1.89      1.05 o 
  -1  -3  14       26.57       20.95      4.41 o 
   0  -3  14       14.75       15.75      1.97 o 
   1  -3  14       17.93       20.34      3.78 o 
   2  -3  14        0.02        0.00      1.01 o 
   3  -3  14        0.00        0.00      1.83 o 
  -5  -2  14        0.40        0.00      3.16 o 
  -4  -2  14        1.32        0.00      2.91 o 
  -3  -2  14        3.78        6.90      1.37 o 
  -2  -2  14        7.04        1.89      1.09 o 
  -1  -2  14        0.00        0.15      1.58 o 
   0  -2  14        3.30        3.08      1.26 o 
   1  -2  14       38.56       33.99      3.01 o 
   2  -2  14       14.64       11.93      1.82 o 
   3  -2  14        0.21        0.00      1.74 o 
  -5  -1  14        0.00        0.58      4.57 o 
  -4  -1  14        6.07        5.56      3.90 o 
  -3  -1  14       17.84       16.77      5.73 o 
  -2  -1  14        3.78        3.01      1.35 o 
  -1  -1  14        0.40        1.18      1.24 o 
   0  -1  14       16.21       13.80      1.91 o 
   1  -1  14        0.10        0.20      1.21 o 
   2  -1  14       63.62       62.69      8.62 o 
   3  -1  14        5.93        7.89      2.33 o 
  -5   0  14        0.05        1.58      3.65 o 
  -4   0  14        0.16        4.32      3.82 o 
  -3   0  14        0.24        0.38      1.25 o 
  -2   0  14       56.48       63.63      4.20 o 
  -1   0  14        2.06        1.13      1.41 o 
   0   0  14        9.36        6.81      1.91 o 
   1   0  14       88.40       93.84      8.80 o 
   2   0  14        5.33        8.95      1.75 o 
   3   0  14        1.16        1.08      1.99 o 
  -5   1  14        0.05        3.74      4.23 o 
  -4   1  14        0.02        2.91      4.65 o 
  -3   1  14        8.32        7.27      2.45 o 
  -2   1  14        4.08        3.72      1.57 o 
  -1   1  14        2.86        8.51      2.28 o 
   0   1  14        2.37        1.22      1.58 o 
   1   1  14       58.89       69.71      4.75 o 
   2   1  14        5.64        1.99      1.66 o 
   3   1  14        1.57        1.08      2.16 o 
  -5   2  14        0.28        1.08      4.65 o 
  -4   2  14        0.04        3.82      5.06 o 
  -3   2  14        7.37        8.53      1.95 o 
  -2   2  14        0.01        0.00      1.41 o 
  -1   2  14        0.42        2.70      1.52 o 
   0   2  14       12.98       11.70      2.30 o 
   1   2  14        4.12        3.20      1.53 o 
   2   2  14       11.74        8.47      2.33 o 
   3   2  14        0.54        0.00      1.91 o 
  -5   3  14        0.74        2.82      4.90 o 
  -4   3  14        2.68        4.25      1.50 o 
  -3   3  14        4.22        3.26      1.20 o 
  -2   3  14        0.00        0.00      0.93 o 
  -1   3  14        5.20        4.31      1.45 o 
   0   3  14        9.11       11.54      3.53 o 
   1   3  14        1.91        2.54      1.91 o 
   2   3  14       13.72       15.29      3.16 o 
   3   3  14        1.30        1.49      2.41 o 
  -4   4  14        0.20        0.00      1.26 o 
  -3   4  14        0.22        0.00      1.10 o 
  -2   4  14        0.53        0.00      1.06 o 
  -1   4  14       11.36        9.68      1.70 o 
   0   4  14        1.10        0.73      1.06 o 
   1   4  14        3.62        2.23      1.17 o 
   2   4  14        0.32        0.75      1.83 o 
  -4   5  14        0.00        0.80      1.20 o 
  -3   5  14        2.54        2.94      1.35 o 
  -2   5  14       52.91       66.65      4.37 o 
  -1   5  14        1.39        1.58      1.25 o 
   0   5  14        0.76        2.45      1.41 o 
   1   5  14        0.03        0.00      1.13 o 
   2   5  14        0.26        3.07      2.49 o 
  -3   6  14        2.96        3.62      1.35 o 
  -2   6  14        0.74        1.35      1.25 o 
  -1   6  14        3.08        7.31      1.56 o 
   0   6  14        9.82        6.32      1.63 o 
   1   6  14        0.19        0.90      1.36 o 
  -3   7  14        2.56        0.55      1.43 o 
  -2   7  14       13.93       19.27      2.35 o 
  -1   7  14        1.67        3.02      1.61 o 
   0   7  14        3.42        5.28      1.61 o 
  -1  -9  15        0.24        0.00      2.82 o 
   0  -9  15        0.87        0.07      1.19 o 
  -3  -8  15        0.14        0.00      2.49 o 
  -2  -8  15        0.04        0.00      3.24 o 
  -1  -8  15        0.15        0.09      1.02 o 
   0  -8  15        8.03        7.14      1.69 o 
   1  -8  15        2.57        4.48      1.60 o 
  -3  -7  15        0.00        2.99      3.16 o 
  -2  -7  15        3.61        4.15      3.16 o 
  -1  -7  15        2.87        3.98      1.44 o 
   0  -7  15        6.11        5.80      2.03 o 
   1  -7  15        1.74        1.12      1.70 o 
   2  -7  15        7.68        5.74      1.76 o 
  -4  -6  15        1.56        5.98      4.07 o 
  -3  -6  15        6.35        7.89      4.15 o 
  -2  -6  15        4.45        4.07      2.66 o 
  -1  -6  15        4.35        4.11      1.37 o 
   0  -6  15        0.87        0.17      1.23 o 
   1  -6  15        0.46        0.00      1.26 o 
   2  -6  15        0.00        2.84      2.86 o 
  -4  -5  15        0.58        2.82      3.57 o 
  -3  -5  15        0.40        0.00      2.49 o 
  -2  -5  15        0.99        0.00      0.93 o 
  -1  -5  15       10.40        8.46      1.59 o 
   0  -5  15       10.17       10.80      1.85 o 
   1  -5  15        8.77        7.40      1.69 o 
   2  -5  15        1.26        0.00      1.41 o 
  -4  -4  15        0.15        0.00      2.99 o 
  -3  -4  15        0.03        0.00      2.41 o 
  -2  -4  15        0.64        1.55      1.04 o 
  -1  -4  15       12.51       10.66      4.40 o 
   0  -4  15       19.61       19.61      2.35 o 
   1  -4  15        4.37        2.06      1.99 o 
   2  -4  15        2.05        0.27      1.32 o 
  -4  -3  15        3.46        0.33      2.91 o 
  -3  -3  15        1.11        0.00      3.40 o 
  -2  -3  15        7.16        5.72      1.40 o 
  -1  -3  15        5.51        4.94      1.46 o 
   0  -3  15        0.01        1.37      1.27 o 
   1  -3  15        1.82        2.24      2.20 o 
   2  -3  15        0.05        1.49      1.91 o 
   3  -3  15        0.04        0.00      1.66 o 
  -5  -2  15        0.74        1.49      3.74 o 
  -4  -2  15        0.13        2.49      3.65 o 
  -3  -2  15        0.07        0.00      2.99 o 
  -2  -2  15        2.36        0.85      1.13 o 
  -1  -2  15        1.41        1.75      1.54 o 
   0  -2  15        9.01        9.92      2.20 o 
   1  -2  15       13.62       14.50      2.21 o 
   2  -2  15       11.56       14.29      2.82 o 
   3  -2  15        0.01        0.00      1.49 o 
  -5  -1  15        1.04        0.00      4.32 o 
  -4  -1  15        0.29        0.00      2.91 o 
  -3  -1  15        0.21        0.00      1.12 o 
  -2  -1  15        0.52        0.00      1.23 o 
  -1  -1  15        2.76        5.00      1.62 o 
   0  -1  15        5.47        4.17      1.63 o 
   1  -1  15        0.25        0.00      1.49 o 
   2  -1  15        0.07        0.00      1.74 o 
   3  -1  15        6.70        6.98      2.33 o 
  -5   0  15        2.94        1.08      4.40 o 
  -4   0  15        0.04        2.08      3.57 o 
  -3   0  15        1.54        1.97      1.22 o 
  -2   0  15       14.42       13.79      2.45 o 
  -1   0  15        9.00       11.13      2.06 o 
   0   0  15        7.89        7.83      4.24 o 
   1   0  15       32.02       28.92      3.83 o 
   2   0  15        2.69        4.57      2.33 o 
   3   0  15        0.62        1.08      1.83 o 
  -5   1  15        0.02        0.00      4.48 o 
  -4   1  15        1.76        2.08      3.82 o 
  -3   1  15       14.05       16.34      2.27 o 
  -2   1  15        7.56        4.91      1.99 o 
  -1   1  15        0.12        0.72      1.49 o 
   0   1  15       11.68       12.00      2.99 o 
   1   1  15        3.61        1.58      2.66 o 
   2   1  15        5.05        7.47      2.49 o 
  -4   2  15        3.67        3.57      5.48 o 
  -3   2  15        0.36        0.00      1.74 o 
  -2   2  15        0.28        0.61      1.51 o 
  -1   2  15        7.61       11.44      2.12 o 
   0   2  15      180.06      205.58     10.26 o 
   1   2  15       15.53       14.52      2.44 o 
   2   2  15        0.02        0.00      1.91 o 
  -4   3  15        0.78        4.82      4.73 o 
  -3   3  15        4.31        1.59      1.91 o 
  -2   3  15        1.93        4.57      1.43 o 
  -1   3  15        6.54        3.99      2.12 o 
   0   3  15       55.15       72.43      6.24 o 
   1   3  15        3.50        4.51      2.28 o 
   2   3  15        1.50        1.16      1.91 o 
  -4   4  15        1.16        0.00      1.83 o 
  -3   4  15        0.20        0.00      1.01 o 
  -2   4  15        4.56        4.45      1.43 o 
  -1   4  15       14.21       23.57      3.53 o 
   0   4  15        2.64        6.46      1.52 o 
   1   4  15       11.49       11.13      2.91 o 
   2   4  15        0.05        4.82      2.32 o 
  -3   5  15        0.35        2.22      1.39 o 
  -2   5  15        1.52        0.77      1.41 o 
  -1   5  15        0.48        0.89      1.26 o 
   0   5  15        0.02        0.44      1.26 o 
   1   5  15        2.41        2.54      1.40 o 
  -3   6  15       11.56       12.71      3.45 o 
  -2   6  15        0.51        1.08      1.65 o 
  -1   6  15        1.28        0.30      1.17 o 
   0   6  15        0.97        0.25      1.34 o 
  -1   7  15        0.20        0.00      1.42 o 
  -1  -8  16        0.02        5.15      3.65 o 
   0  -8  16        5.84        7.29      1.99 o 
  -3  -7  16        0.04        1.00      3.24 o 
  -2  -7  16        1.22        1.33      3.57 o 
  -1  -7  16        2.22        2.92      1.45 o 
   0  -7  16        1.30        1.39      2.20 o 
   1  -7  16       13.18       13.71      2.78 o 
  -3  -6  16        0.70        0.00      2.66 o 
  -2  -6  16        0.15        0.00      2.82 o 
  -1  -6  16        5.18        2.59      1.43 o 
   0  -6  16        0.07        0.00      1.32 o 
   1  -6  16        0.78        2.05      1.61 o 
  -4  -5  16        0.02        2.08      3.74 o 
  -3  -5  16        1.26        4.98      3.16 o 
  -2  -5  16        1.50        6.64      3.49 o 
  -1  -5  16        1.50        1.00      1.41 o 
   0  -5  16        0.15        0.00      1.45 o 
   1  -5  16        0.32        0.07      1.48 o 
   2  -5  16        0.42        0.66      1.66 o 
  -4  -4  16        1.82        1.66      2.99 o 
  -3  -4  16        0.41        0.08      2.99 o 
  -2  -4  16        0.86        8.22      3.82 o 
  -1  -4  16        2.14        0.55      1.28 o 
   0  -4  16        0.46        0.75      1.41 o 
   1  -4  16       13.39       11.45      2.07 o 
   2  -4  16        4.01        7.39      2.57 o 
  -4  -3  16        3.43        1.74      3.90 o 
  -3  -3  16        0.46        1.99      3.65 o 
  -2  -3  16        1.94        2.05      1.26 o 
  -1  -3  16       12.42       10.66      2.49 o 
   0  -3  16        2.38        0.06      1.40 o 
   1  -3  16        0.81        0.00      2.28 o 
   2  -3  16       16.58       15.79      2.74 o 
  -4  -2  16        0.16        0.00      2.99 o 
  -3  -2  16        0.24        4.90      4.07 o 
  -2  -2  16        0.10        1.20      1.38 o 
  -1  -2  16        1.19        0.00      1.25 o 
   0  -2  16        4.22        2.69      1.99 o 
   1  -2  16        4.27        3.38      1.74 o 
   2  -2  16        8.18        5.90      2.33 o 
  -4  -1  16        0.61        2.82      3.74 o 
  -3  -1  16        9.07       12.46      4.57 o 
  -2  -1  16        0.37        0.00      3.86 o 
  -1  -1  16        6.71        6.78      1.82 o 
   0  -1  16        7.49        7.95      3.32 o 
   1  -1  16       34.03       37.77      3.29 o 
   2  -1  16        3.00        0.00      1.58 o 
  -4   0  16        0.72        1.58      3.65 o 
  -3   0  16        3.70        3.86      1.48 o 
  -2   0  16        0.41        0.00      1.28 o 
  -1   0  16        0.03        0.00      1.34 o 
   0   0  16        0.12        0.00      1.52 o 
   1   0  16        0.33        1.87      1.62 o 
   2   0  16        2.04        1.08      2.08 o 
  -4   1  16        0.03        2.49      5.31 o 
  -3   1  16       12.02       10.65      2.05 o 
  -2   1  16        5.00        4.04      1.85 o 
  -1   1  16        2.59        2.62      1.78 o 
   0   1  16       12.60       12.67      2.43 o 
   1   1  16        0.07        2.28      1.84 o 
   2   1  16        2.40        0.00      1.91 o 
  -4   2  16        0.12        0.00      4.15 o 
  -3   2  16        1.51        2.06      2.12 o 
  -2   2  16        1.00        0.00      1.71 o 
  -1   2  16        3.58        3.20      1.92 o 
   0   2  16        4.66        8.14      2.23 o 
   1   2  16       23.89       24.40      3.05 o 
   2   2  16        0.15        0.00      2.16 o 
  -4   3  16        0.41        0.00      4.82 o 
  -3   3  16        3.20        4.99      5.36 o 
  -2   3  16        3.89        8.55      2.33 o 
  -1   3  16       14.06       16.76      2.74 o 
   0   3  16        0.03        0.44      1.72 o 
   1   3  16        3.59        4.59      2.11 o 
  -3   4  16        0.02        1.80      1.79 o 
  -2   4  16        0.06        1.03      1.32 o 
  -1   4  16        4.11        3.85      1.51 o 
   0   4  16        5.71        5.90      2.57 o 
   1   4  16        0.00        0.56      1.99 o 
  -2   5  16        2.41        2.77      1.57 o 
  -1   5  16        0.29        0.00      1.39 o 
   0   5  16        2.85        2.66      1.43 o 
  -1  -7  17        2.62        3.68      1.62 o 
  -2  -6  17        0.09        0.00      2.32 o 
  -1  -6  17        2.17        0.07      2.03 o 
   0  -6  17        0.18        0.60      1.66 o 
  -3  -5  17        0.45        0.00      3.32 o 
  -2  -5  17        0.02        0.00      2.91 o 
  -1  -5  17        0.58        0.00      1.24 o 
   0  -5  17        0.01        0.21      1.57 o 
   1  -5  17        1.25        0.00      1.58 o 
  -3  -4  17        0.00        0.91      2.91 o 
  -2  -4  17        0.01        0.25      3.40 o 
  -1  -4  17        1.44        0.00      1.40 o 
   0  -4  17        1.98        2.50      1.68 o 
   1  -4  17        0.40        0.00      1.39 o 
  -3  -3  17        0.16        0.00      2.74 o 
  -2  -3  17        0.66        1.44      1.31 o 
  -1  -3  17        0.86        0.97      1.48 o 
   0  -3  17       19.73       14.11      2.30 o 
   1  -3  17        6.99        8.76      1.89 o 
  -4  -2  17        0.40        0.66      4.15 o 
  -3  -2  17        0.75        0.00      3.49 o 
  -2  -2  17        1.51        0.81      3.16 o 
  -1  -2  17        0.01        0.00      1.29 o 
   0  -2  17        3.10        1.32      1.58 o 
   1  -2  17       12.58       15.53      2.95 o 
  -4  -1  17        1.18        0.00      3.57 o 
  -3  -1  17        2.80        2.08      3.32 o 
  -2  -1  17        0.61        0.00      1.43 o 
  -1  -1  17        0.49        0.00      1.35 o 
   0  -1  17        0.87        2.38      1.79 o 
   1  -1  17        1.65        1.24      1.58 o 
  -4   0  17        0.44        0.00      4.23 o 
  -3   0  17        0.39        0.00      3.32 o 
  -2   0  17        0.64        1.65      1.95 o 
  -1   0  17       18.46       20.85      2.73 o 
   0   0  17       42.49       43.71      3.83 o 
   1   0  17        1.08        1.12      1.52 o 
  -3   1  17        0.52        1.16      4.23 o 
  -2   1  17        0.23        0.62      1.72 o 
  -1   1  17        4.93        4.37      1.92 o 
   0   1  17        8.94        6.98      3.36 o 
   1   1  17       10.94       10.97      2.49 o 
  -3   2  17        0.01        0.00      1.73 o 
  -2   2  17        0.01        1.93      2.02 o 
  -1   2  17        1.12        0.42      1.93 o 
   0   2  17        0.68        1.46      3.94 o 
   1   2  17        3.19        6.23      4.69 o 
  -3   3  17        0.00        0.12      1.75 o 
  -2   3  17        0.38        1.92      1.81 o 
  -1   3  17        5.68        5.85      2.35 o 
   0   3  17        0.26        0.00      2.00 o 
  -2   4  17        0.35        0.00      1.33 o 
  -1   4  17        1.56        1.99      2.24 o 
   0   4  17        0.14        4.07      2.66 o 
  -2  -5  18        1.58        0.00      2.82 o 
  -1  -5  18        0.30        0.00      1.38 o 
   0  -5  18        6.64        6.09      1.90 o 
  -2  -4  18        3.81        5.98      4.24 o 
  -1  -4  18        3.18        1.74      1.54 o 
   0  -4  18        0.76        2.20      1.73 o 
  -3  -3  18        0.40        0.00      3.99 o 
  -2  -3  18        0.02        0.25      3.40 o 
  -1  -3  18        2.49        3.61      1.63 o 
   0  -3  18        0.02        1.42      1.75 o 
  -3  -2  18        0.01        0.00      3.82 o 
  -2  -2  18        0.13        0.00      1.43 o 
  -1  -2  18        1.17        0.00      2.49 o 
   0  -2  18        2.25        2.41      1.91 o 
   1  -2  18        2.53        4.14      3.32 o 
  -3  -1  18        1.25        0.33      4.73 o 
  -2  -1  18        0.20        0.00      1.58 o 
  -1  -1  18       10.04       12.78      3.53 o 
   0  -1  18        8.88        9.51      2.29 o 
  -3   0  18        1.89        2.41      4.40 o 
  -2   0  18        0.29        2.06      1.84 o 
  -1   0  18        2.27        3.56      1.94 o 
   0   0  18        4.18        5.72      2.11 o 
  -3   1  18        0.00        0.00      4.23 o 
  -2   1  18        3.36        5.77      2.20 o 
  -1   1  18       24.50       27.95      5.32 o 
   0   1  18        1.15        1.58      2.24 o 
  -2   2  18        0.28        0.00      1.69 o 
  -1   2  18        7.80        8.46      3.07 o 
   0   2  18        1.47        4.14      3.94 o 
                                                 
